# Supplementary material for: Construction, De-Novo Assembly and Analysis of Transcriptome for Identification of Reproduction-Related Genes and Pathways from Rohu, Labeo rohita (Hamilton)
Source: PLoS One. 2015 Jul 6;10(7):e0132450. doi: 10.1371/journal.pone.0132450 (PMC4509579; doi:10.1371/journal.pone.0132450)
Supplement: S4 Table — (XLSX) [file pone.0132450.s007.xlsx]

## Sheet: Sheet1
S4 Table. Lists of SNPs identified from rohu contigs
Contig Name	Position	Reference base	Variation	Consensus quality	SNP quality	Mapping quality	Read depth	Variation depth	Base ratio	Zygosity
Locus_929_Transcript_1/1_Confidence_1.000_Length_2436	952	T	W	134	134	60	287	60	A:60,G:0,T:227,C:0,N(*):0	Heterozygous
Locus_1405_Transcript_1/1_Confidence_1.000_Length_3803	1471	T	K	194	194	60	31	13	A:0,G:13,T:18,C:0,N(*):0	Heterozygous
Locus_1405_Transcript_1/1_Confidence_1.000_Length_3803	3661	A	R	112	112	60	23	7	A:16,G:7,T:0,C:0,N(*):0	Heterozygous
Locus_1405_Transcript_1/1_Confidence_1.000_Length_3803	3675	C	Y	146	215	60	22	14	A:0,G:0,T:14,C:8,N(*):0	Heterozygous
Locus_24151_Transcript_1/1_Confidence_1.000_Length_412	296	A	R	225	225	60	34	13	A:21,G:13,T:0,C:0,N(*):0	Heterozygous
Locus_36284_Transcript_1/1_Confidence_1.000_Length_646	256	T	S	75	75	60	22	6	A:0,G:1,T:16,C:5,N(*):0	Heterozygous
Locus_2158_Transcript_1/5_Confidence_0.636_Length_9638	2821	A	R	221	221	60	28	12	A:16,G:12,T:0,C:0,N(*):0	Heterozygous
Locus_2158_Transcript_1/5_Confidence_0.636_Length_9638	3586	C	Y	206	206	60	29	11	A:0,G:0,T:11,C:18,N(*):0	Heterozygous
Locus_2158_Transcript_1/5_Confidence_0.636_Length_9638	8454	A	M	127	127	60	26	7	A:19,G:0,T:0,C:7,N(*):0	Heterozygous
Locus_8465_Transcript_1/1_Confidence_1.000_Length_454	301	A	R	121	121	60	19	7	A:12,G:7,T:0,C:0,N(*):0	Heterozygous
Locus_1100_Transcript_1/1_Confidence_1.000_Length_5609	5211	G	R	228	228	60	38	23	A:23,G:15,T:0,C:0,N(*):0	Heterozygous
Locus_10673_Transcript_1/1_Confidence_1.000_Length_363	363	A	R	89	89	60	11	5	A:6,G:5,T:0,C:0,N(*):0	Heterozygous
Locus_13159_Transcript_3/4_Confidence_0.333_Length_460	405	G	R	61	61	60	17	5	A:5,G:12,T:0,C:0,N(*):0	Heterozygous
Locus_10209_Transcript_2/4_Confidence_0.375_Length_2370	1491	T	W	63	63	60	11	5	A:5,G:0,T:6,C:0,N(*):0	Heterozygous
Locus_3242_Transcript_5/9_Confidence_0.038_Length_2195	156	A	W	138	140	60	12	6	A:6,G:0,T:6,C:0,N(*):0	Heterozygous
Locus_3242_Transcript_5/9_Confidence_0.038_Length_2195	1557	T	K	134	134	60	33	9	A:0,G:9,T:24,C:0,N(*):0	Heterozygous
Locus_3242_Transcript_5/9_Confidence_0.038_Length_2195	1825	C	Y	186	186	60	37	13	A:0,G:0,T:13,C:24,N(*):0	Heterozygous
Locus_3242_Transcript_5/9_Confidence_0.038_Length_2195	1833	C	Y	172	172	60	39	13	A:0,G:0,T:13,C:26,N(*):0	Heterozygous
Locus_3945_Transcript_2/2_Confidence_1.000_Length_1599	1260	T	W	130	130	60	16	6	A:6,G:0,T:10,C:0,N(*):0	Heterozygous
Locus_9782_Transcript_2/4_Confidence_0.625_Length_1603	307	G	S	68	68	60	18	5	A:0,G:13,T:0,C:5,N(*):0	Heterozygous
Locus_9782_Transcript_2/4_Confidence_0.625_Length_1603	330	C	Y	98	98	60	17	7	A:0,G:0,T:7,C:10,N(*):0	Heterozygous
Locus_9782_Transcript_2/4_Confidence_0.625_Length_1603	337	C	Y	99	99	60	18	7	A:0,G:0,T:7,C:11,N(*):0	Heterozygous
Locus_9782_Transcript_2/4_Confidence_0.625_Length_1603	921	A	R	76	76	60	10	4	A:6,G:4,T:0,C:0,N(*):0	Heterozygous
Locus_10900_Transcript_2/4_Confidence_0.625_Length_1023	45	C	Y	101	101	60	28	9	A:0,G:0,T:9,C:19,N(*):0	Heterozygous
Locus_4537_Transcript_1/1_Confidence_1.000_Length_1974	361	C	Y	75	75	60	14	5	A:0,G:0,T:5,C:9,N(*):0	Heterozygous
Locus_4537_Transcript_1/1_Confidence_1.000_Length_1974	457	C	Y	109	109	60	14	6	A:0,G:0,T:6,C:8,N(*):0	Heterozygous
Locus_4537_Transcript_1/1_Confidence_1.000_Length_1974	1806	A	R	82	82	60	12	4	A:8,G:4,T:0,C:0,N(*):0	Heterozygous
Locus_13563_Transcript_5/5_Confidence_0.400_Length_1706	463	A	V	228	228	60	49	28	A:21,G:27,T:0,C:1,N(*):0	Heterozygous
Locus_1723_Transcript_4/10_Confidence_0.608_Length_4961	321	G	R	228	228	60	42	18	A:18,G:24,T:0,C:0,N(*):0	Heterozygous
Locus_1723_Transcript_4/10_Confidence_0.608_Length_4961	362	G	R	228	228	60	38	21	A:21,G:17,T:0,C:0,N(*):0	Heterozygous
Locus_1723_Transcript_4/10_Confidence_0.608_Length_4961	2489	T	Y	130	130	60	41	10	A:0,G:0,T:31,C:10,N(*):0	Heterozygous
Locus_1723_Transcript_4/10_Confidence_0.608_Length_4961	2989	C	Y	139	139	60	19	8	A:0,G:0,T:8,C:11,N(*):0	Heterozygous
Locus_1723_Transcript_4/10_Confidence_0.608_Length_4961	3420	A	M	140	140	60	38	10	A:28,G:0,T:0,C:10,N(*):0	Heterozygous
Locus_1723_Transcript_4/10_Confidence_0.608_Length_4961	3979	T	S	228	228	60	45	19	A:0,G:1,T:26,C:18,N(*):0	Heterozygous
Locus_1723_Transcript_4/10_Confidence_0.608_Length_4961	4000	C	S	189	189	60	37	13	A:0,G:13,T:0,C:24,N(*):0	Heterozygous
Locus_1723_Transcript_4/10_Confidence_0.608_Length_4961	4707	C	M	228	228	60	54	18	A:18,G:0,T:0,C:36,N(*):0	Heterozygous
Locus_19156_Transcript_1/1_Confidence_1.000_Length_2236	126	G	R	167	167	60	27	10	A:10,G:17,T:0,C:0,N(*):0	Heterozygous
Locus_19156_Transcript_1/1_Confidence_1.000_Length_2236	172	A	R	131	131	60	25	7	A:18,G:7,T:0,C:0,N(*):0	Heterozygous
Locus_19156_Transcript_1/1_Confidence_1.000_Length_2236	196	C	Y	147	147	60	33	10	A:0,G:0,T:10,C:23,N(*):0	Heterozygous
Locus_19156_Transcript_1/1_Confidence_1.000_Length_2236	402	T	Y	70	70	60	13	4	A:0,G:0,T:9,C:4,N(*):0	Heterozygous
Locus_19156_Transcript_1/1_Confidence_1.000_Length_2236	691	T	Y	144	144	60	27	8	A:0,G:0,T:19,C:8,N(*):0	Heterozygous
Locus_19156_Transcript_1/1_Confidence_1.000_Length_2236	948	C	Y	92	92	60	13	6	A:0,G:0,T:6,C:7,N(*):0	Heterozygous
Locus_37817_Transcript_2/2_Confidence_1.000_Length_2645	819	C	Y	92	92	60	17	5	A:0,G:0,T:5,C:12,N(*):0	Heterozygous
Locus_10667_Transcript_2/3_Confidence_0.333_Length_3978	951	A	W	85	133	60	13	7	A:6,G:0,T:7,C:0,N(*):0	Heterozygous
Locus_10667_Transcript_2/3_Confidence_0.333_Length_3978	2477	C	M	59	59	60	14	4	A:4,G:0,T:0,C:10,N(*):0	Heterozygous
Locus_39384_Transcript_1/1_Confidence_1.000_Length_824	197	T	W	75	75	60	16	5	A:5,G:0,T:11,C:0,N(*):0	Heterozygous
Locus_7374_Transcript_1/2_Confidence_1.000_Length_3715	64	A	R	76	76	60	11	5	A:6,G:5,T:0,C:0,N(*):0	Heterozygous
Locus_9903_Transcript_1/1_Confidence_1.000_Length_3768	129	T	W	54	54	60	12	4	A:4,G:0,T:8,C:0,N(*):0	Heterozygous
Locus_9903_Transcript_1/1_Confidence_1.000_Length_3768	430	G	R	70	70	60	20	5	A:5,G:15,T:0,C:0,N(*):0	Heterozygous
Locus_9903_Transcript_1/1_Confidence_1.000_Length_3768	2618	G	R	126	126	60	40	10	A:10,G:30,T:0,C:0,N(*):0	Heterozygous
Locus_9903_Transcript_1/1_Confidence_1.000_Length_3768	3044	G	R	228	228	60	42	21	A:21,G:21,T:0,C:0,N(*):0	Heterozygous
Locus_9903_Transcript_1/1_Confidence_1.000_Length_3768	3163	A	R	228	228	60	37	16	A:21,G:16,T:0,C:0,N(*):0	Heterozygous
Locus_9903_Transcript_1/1_Confidence_1.000_Length_3768	3298	T	Y	228	228	60	48	22	A:0,G:0,T:26,C:22,N(*):0	Heterozygous
Locus_1055_Transcript_3/3_Confidence_0.714_Length_5250	5068	A	H	98	98	60	39	8	A:31,G:0,T:7,C:1,N(*):0	Heterozygous
Locus_1055_Transcript_3/3_Confidence_0.714_Length_5250	5109	T	W	110	110	60	32	9	A:9,G:0,T:23,C:0,N(*):0	Heterozygous
Locus_7319_Transcript_4/6_Confidence_0.737_Length_949	387	T	Y	99	99	60	35	8	A:0,G:0,T:27,C:8,N(*):0	Heterozygous
Locus_7319_Transcript_4/6_Confidence_0.737_Length_949	406	G	K	226	226	60	49	30	A:0,G:19,T:30,C:0,N(*):0	Heterozygous
Locus_7319_Transcript_4/6_Confidence_0.737_Length_949	441	T	Y	188	188	60	60	34	A:0,G:0,T:26,C:34,N(*):0	Heterozygous
Locus_7319_Transcript_4/6_Confidence_0.737_Length_949	562	C	S	26	26	60	20	4	A:0,G:4,T:0,C:16,N(*):0	Heterozygous
Locus_12122_Transcript_1/1_Confidence_1.000_Length_1561	301	A	R	145	145	60	36	9	A:27,G:9,T:0,C:0,N(*):0	Heterozygous
Locus_879_Transcript_3/3_Confidence_0.600_Length_1085	483	C	Y	109	109	60	22	7	A:0,G:0,T:7,C:15,N(*):0	Heterozygous
Locus_6201_Transcript_1/1_Confidence_1.000_Length_2865	1279	A	R	215	228	60	25	13	A:12,G:13,T:0,C:0,N(*):0	Heterozygous
Locus_7719_Transcript_2/3_Confidence_0.600_Length_1074	254	C	M	66	66	60	10	4	A:4,G:0,T:0,C:6,N(*):0	Heterozygous
Locus_7719_Transcript_2/3_Confidence_0.600_Length_1074	386	G	R	148	148	60	61	15	A:15,G:46,T:0,C:0,N(*):0	Heterozygous
Locus_18524_Transcript_1/2_Confidence_1.000_Length_1103	272	C	S	92	92	60	17	5	A:0,G:5,T:0,C:12,N(*):0	Heterozygous
Locus_18524_Transcript_1/2_Confidence_1.000_Length_1103	321	C	Y	95	135	60	13	7	A:0,G:0,T:7,C:6,N(*):0	Heterozygous
Locus_9271_Transcript_1/2_Confidence_1.000_Length_3751	211	T	W	118	118	60	20	6	A:6,G:0,T:14,C:0,N(*):0	Heterozygous
Locus_4890_Transcript_3/4_Confidence_0.625_Length_1919	97	C	M	80	80	60	14	5	A:5,G:0,T:0,C:9,N(*):0	Heterozygous
Locus_4890_Transcript_3/4_Confidence_0.625_Length_1919	337	G	K	51	51	60	18	5	A:0,G:13,T:5,C:0,N(*):0	Heterozygous
Locus_39858_Transcript_1/1_Confidence_1.000_Length_349	170	A	R	88	88	60	15	5	A:10,G:5,T:0,C:0,N(*):0	Heterozygous
Locus_39858_Transcript_1/1_Confidence_1.000_Length_349	308	A	R	84	84	60	11	5	A:6,G:5,T:0,C:0,N(*):0	Heterozygous
Locus_39858_Transcript_1/1_Confidence_1.000_Length_349	309	A	R	51	96	60	10	6	A:4,G:6,T:0,C:0,N(*):0	Heterozygous
Locus_765_Transcript_1/5_Confidence_0.545_Length_1741	1028	T	K	93	108	60	11	6	A:0,G:6,T:5,C:0,N(*):0	Heterozygous
Locus_765_Transcript_1/5_Confidence_0.545_Length_1741	1426	T	W	228	228	60	239	72	A:72,G:0,T:167,C:0,N(*):0	Heterozygous
Locus_13023_Transcript_3/3_Confidence_0.714_Length_4354	3966	C	Y	68	68	60	17	5	A:0,G:0,T:5,C:12,N(*):0	Heterozygous
Locus_16480_Transcript_1/1_Confidence_1.000_Length_2869	234	T	K	71	71	60	13	4	A:0,G:4,T:9,C:0,N(*):0	Heterozygous
Locus_16480_Transcript_1/1_Confidence_1.000_Length_2869	647	T	W	127	172	60	14	8	A:8,G:0,T:6,C:0,N(*):0	Heterozygous
Locus_16480_Transcript_1/1_Confidence_1.000_Length_2869	772	T	Y	60	60	60	12	5	A:0,G:0,T:7,C:5,N(*):0	Heterozygous
Locus_7142_Transcript_1/2_Confidence_1.000_Length_405	209	C	S	185	185	60	27	12	A:0,G:12,T:0,C:15,N(*):0	Heterozygous
Locus_1750_Transcript_1/1_Confidence_1.000_Length_2209	697	T	Y	95	95	60	16	6	A:0,G:0,T:10,C:6,N(*):0	Heterozygous
Locus_1750_Transcript_1/1_Confidence_1.000_Length_2209	1658	T	S	140	140	60	30	9	A:0,G:8,T:21,C:1,N(*):0	Heterozygous
Locus_15594_Transcript_6/8_Confidence_0.556_Length_1206	458	G	S	84	84	60	20	6	A:0,G:14,T:0,C:6,N(*):0	Heterozygous
Locus_15594_Transcript_6/8_Confidence_0.556_Length_1206	466	C	Y	185	212	60	22	11	A:0,G:0,T:11,C:11,N(*):0	Heterozygous
Locus_15594_Transcript_6/8_Confidence_0.556_Length_1206	467	G	R	112	112	60	22	8	A:8,G:14,T:0,C:0,N(*):0	Heterozygous
Locus_13016_Transcript_1/2_Confidence_1.000_Length_621	252	T	Y	154	154	60	17	8	A:0,G:0,T:9,C:8,N(*):0	Heterozygous
Locus_13016_Transcript_1/2_Confidence_1.000_Length_621	384	T	S	74	75	60	11	7	A:0,G:1,T:4,C:6,N(*):0	Heterozygous
Locus_20570_Transcript_1/1_Confidence_1.000_Length_546	314	A	R	132	132	60	25	9	A:16,G:9,T:0,C:0,N(*):0	Heterozygous
Locus_2269_Transcript_9/10_Confidence_0.417_Length_2150	22	G	K	43	54	60	10	9	A:0,G:1,T:9,C:0,N(*):0	Heterozygous
Locus_2269_Transcript_9/10_Confidence_0.417_Length_2150	169	G	R	209	209	60	116	26	A:26,G:90,T:0,C:0,N(*):0	Heterozygous
Locus_2269_Transcript_9/10_Confidence_0.417_Length_2150	1575	C	Y	228	228	60	141	70	A:0,G:0,T:70,C:71,N(*):0	Heterozygous
Locus_2269_Transcript_9/10_Confidence_0.417_Length_2150	1959	A	R	228	228	60	111	53	A:58,G:53,T:0,C:0,N(*):0	Heterozygous
Locus_3913_Transcript_1/1_Confidence_1.000_Length_1815	327	T	S	192	192	60	55	17	A:0,G:1,T:38,C:16,N(*):0	Heterozygous
Locus_3913_Transcript_1/1_Confidence_1.000_Length_1815	342	C	Y	198	198	60	69	19	A:0,G:0,T:19,C:50,N(*):0	Heterozygous
Locus_3913_Transcript_1/1_Confidence_1.000_Length_1815	1507	G	R	228	228	60	67	27	A:27,G:40,T:0,C:0,N(*):0	Heterozygous
Locus_3913_Transcript_1/1_Confidence_1.000_Length_1815	1509	A	R	228	228	60	67	26	A:41,G:26,T:0,C:0,N(*):0	Heterozygous
Locus_41304_Transcript_1/1_Confidence_1.000_Length_937	320	T	W	219	219	60	71	19	A:19,G:0,T:52,C:0,N(*):0	Heterozygous
Locus_41304_Transcript_1/1_Confidence_1.000_Length_937	322	A	W	217	217	60	72	19	A:53,G:0,T:19,C:0,N(*):0	Heterozygous
Locus_41304_Transcript_1/1_Confidence_1.000_Length_937	889	G	R	86	86	60	19	7	A:7,G:12,T:0,C:0,N(*):0	Heterozygous
Locus_19191_Transcript_1/1_Confidence_1.000_Length_1431	120	A	W	159	203	60	22	11	A:11,G:0,T:11,C:0,N(*):0	Heterozygous
Locus_19191_Transcript_1/1_Confidence_1.000_Length_1431	812	C	Y	73	73	60	10	5	A:0,G:0,T:5,C:5,N(*):0	Heterozygous
Locus_19191_Transcript_1/1_Confidence_1.000_Length_1431	813	T	Y	67	67	60	10	4	A:0,G:0,T:6,C:4,N(*):0	Heterozygous
Locus_3468_Transcript_1/3_Confidence_0.667_Length_1788	1123	A	R	84	84	60	13	5	A:8,G:5,T:0,C:0,N(*):0	Heterozygous
Locus_3468_Transcript_1/3_Confidence_0.667_Length_1788	1125	C	S	81	81	60	13	5	A:0,G:5,T:0,C:8,N(*):0	Heterozygous
Locus_3468_Transcript_1/3_Confidence_0.667_Length_1788	1435	G	R	228	228	60	26	13	A:13,G:13,T:0,C:0,N(*):0	Heterozygous
Locus_17966_Transcript_2/2_Confidence_1.000_Length_2705	1251	C	Y	118	118	60	21	7	A:0,G:0,T:7,C:14,N(*):0	Heterozygous
Locus_17966_Transcript_2/2_Confidence_1.000_Length_2705	1303	A	R	42	42	60	16	4	A:12,G:4,T:0,C:0,N(*):0	Heterozygous
Locus_31506_Transcript_1/2_Confidence_1.000_Length_732	116	G	S	85	85	60	10	4	A:0,G:6,T:0,C:4,N(*):0	Heterozygous
Locus_31506_Transcript_1/2_Confidence_1.000_Length_732	462	A	H	32	32	60	15	5	A:10,G:0,T:3,C:2,N(*):0	Heterozygous
Locus_31506_Transcript_1/2_Confidence_1.000_Length_732	544	T	H	228	228	60	549	192	A:191,G:0,T:357,C:1,N(*):0	Heterozygous
Locus_31506_Transcript_1/2_Confidence_1.000_Length_732	594	G	S	228	228	60	635	241	A:0,G:394,T:0,C:241,N(*):0	Heterozygous
Locus_31506_Transcript_1/2_Confidence_1.000_Length_732	596	G	K	228	228	60	635	242	A:0,G:393,T:242,C:0,N(*):0	Heterozygous
Locus_20294_Transcript_2/2_Confidence_1.000_Length_1544	655	A	R	203	228	60	25	13	A:12,G:13,T:0,C:0,N(*):0	Heterozygous
Locus_20294_Transcript_2/2_Confidence_1.000_Length_1544	1026	A	R	60	60	60	13	4	A:9,G:4,T:0,C:0,N(*):0	Heterozygous
Locus_2127_Transcript_1/5_Confidence_0.579_Length_4038	1532	C	Y	82	82	60	12	4	A:0,G:0,T:4,C:8,N(*):0	Heterozygous
Locus_8194_Transcript_1/1_Confidence_1.000_Length_1758	349	T	Y	140	175	60	14	8	A:0,G:0,T:6,C:8,N(*):0	Heterozygous
Locus_6107_Transcript_1/2_Confidence_1.000_Length_4122	320	T	Y	213	213	60	260	70	A:0,G:0,T:190,C:70,N(*):0	Heterozygous
Locus_6107_Transcript_1/2_Confidence_1.000_Length_4122	1161	G	R	183	183	60	119	24	A:24,G:95,T:0,C:0,N(*):0	Heterozygous
Locus_6107_Transcript_1/2_Confidence_1.000_Length_4122	1162	C	S	194	194	60	120	25	A:0,G:25,T:0,C:95,N(*):0	Heterozygous
Locus_6107_Transcript_1/2_Confidence_1.000_Length_4122	1262	A	H	189	189	60	144	33	A:111,G:0,T:32,C:1,N(*):0	Heterozygous
Locus_6107_Transcript_1/2_Confidence_1.000_Length_4122	2522	G	S	222	222	60	144	34	A:0,G:110,T:1,C:33,N(*):0	Heterozygous
Locus_6107_Transcript_1/2_Confidence_1.000_Length_4122	2656	T	K	143	143	60	86	18	A:0,G:18,T:68,C:0,N(*):0	Heterozygous
Locus_6107_Transcript_1/2_Confidence_1.000_Length_4122	2834	T	W	161	161	60	133	27	A:27,G:0,T:106,C:0,N(*):0	Heterozygous
Locus_7542_Transcript_1/1_Confidence_1.000_Length_1666	243	T	Y	123	123	60	45	10	A:0,G:0,T:35,C:10,N(*):0	Heterozygous
Locus_7542_Transcript_1/1_Confidence_1.000_Length_1666	615	T	Y	228	228	60	64	22	A:0,G:0,T:42,C:22,N(*):0	Heterozygous
Locus_7542_Transcript_1/1_Confidence_1.000_Length_1666	669	G	R	189	189	60	58	15	A:15,G:43,T:0,C:0,N(*):0	Heterozygous
Locus_3367_Transcript_3/8_Confidence_0.529_Length_1289	592	A	R	228	228	60	53	23	A:30,G:23,T:0,C:0,N(*):0	Heterozygous
Locus_20799_Transcript_1/1_Confidence_1.000_Length_1197	629	T	Y	29	29	60	16	4	A:0,G:0,T:12,C:4,N(*):0	Heterozygous
Locus_9857_Transcript_1/1_Confidence_1.000_Length_5095	3400	C	Y	209	209	60	24	11	A:0,G:0,T:11,C:13,N(*):0	Heterozygous
Locus_9857_Transcript_1/1_Confidence_1.000_Length_5095	4573	T	K	90	90	60	20	5	A:0,G:5,T:15,C:0,N(*):0	Heterozygous
Locus_9857_Transcript_1/1_Confidence_1.000_Length_5095	5009	T	K	72	72	60	13	5	A:0,G:5,T:8,C:0,N(*):0	Heterozygous
Locus_2423_Transcript_3/4_Confidence_0.700_Length_6928	5434	A	R	166	166	60	24	9	A:15,G:9,T:0,C:0,N(*):0	Heterozygous
Locus_2423_Transcript_3/4_Confidence_0.700_Length_6928	5995	C	S	61	130	60	18	14	A:0,G:14,T:0,C:4,N(*):0	Heterozygous
Locus_3754_Transcript_7/10_Confidence_0.533_Length_6490	851	G	R	61	61	60	17	4	A:4,G:13,T:0,C:0,N(*):0	Heterozygous
Locus_3754_Transcript_7/10_Confidence_0.533_Length_6490	3613	A	R	116	116	60	13	6	A:7,G:6,T:0,C:0,N(*):0	Heterozygous
Locus_36312_Transcript_2/3_Confidence_0.429_Length_1055	327	T	W	72	117	60	11	7	A:7,G:0,T:4,C:0,N(*):0	Heterozygous
Locus_7707_Transcript_2/5_Confidence_0.714_Length_1444	69	C	S	101	101	60	17	7	A:0,G:7,T:0,C:10,N(*):0	Heterozygous
Locus_7707_Transcript_2/5_Confidence_0.714_Length_1444	158	C	M	58	58	60	17	4	A:4,G:0,T:0,C:13,N(*):0	Heterozygous
Locus_7707_Transcript_2/5_Confidence_0.714_Length_1444	502	A	R	58	58	60	18	4	A:14,G:4,T:0,C:0,N(*):0	Heterozygous
Locus_7707_Transcript_2/5_Confidence_0.714_Length_1444	581	T	Y	125	125	60	17	6	A:0,G:0,T:11,C:6,N(*):0	Heterozygous
Locus_175_Transcript_3/6_Confidence_0.778_Length_771	139	A	R	128	128	60	15	8	A:7,G:8,T:0,C:0,N(*):0	Heterozygous
Locus_175_Transcript_3/6_Confidence_0.778_Length_771	140	G	K	89	89	60	11	5	A:0,G:6,T:5,C:0,N(*):0	Heterozygous
Locus_175_Transcript_3/6_Confidence_0.778_Length_771	216	A	R	59	59	60	14	4	A:10,G:4,T:0,C:0,N(*):0	Heterozygous
Locus_175_Transcript_3/6_Confidence_0.778_Length_771	220	G	V	127	228	60	60	47	A:46,G:13,T:0,C:1,N(*):0	Heterozygous
Locus_175_Transcript_3/6_Confidence_0.778_Length_771	221	A	H	129	228	60	60	48	A:12,G:0,T:1,C:47,N(*):0	Heterozygous
Locus_175_Transcript_3/6_Confidence_0.778_Length_771	285	T	Y	132	132	60	91	40	A:0,G:0,T:51,C:40,N(*):0	Heterozygous
Locus_175_Transcript_3/6_Confidence_0.778_Length_771	286	G	S	200	200	60	103	53	A:0,G:50,T:49,C:4,N(*):0	Heterozygous
Locus_175_Transcript_3/6_Confidence_0.778_Length_771	287	A	R	145	145	60	111	61	A:50,G:61,T:0,C:0,N(*):0	Heterozygous
Locus_175_Transcript_3/6_Confidence_0.778_Length_771	288	A	R	143	228	60	108	49	A:59,G:49,T:0,C:0,N(*):0	Heterozygous
Locus_44002_Transcript_1/2_Confidence_1.000_Length_1993	964	G	R	45	45	60	17	4	A:4,G:13,T:0,C:0,N(*):0	Heterozygous
Locus_44002_Transcript_1/2_Confidence_1.000_Length_1993	1026	T	Y	113	130	60	12	6	A:0,G:0,T:6,C:6,N(*):0	Heterozygous
Locus_44002_Transcript_1/2_Confidence_1.000_Length_1993	1056	A	R	85	111	60	10	6	A:4,G:6,T:0,C:0,N(*):0	Heterozygous
Locus_44002_Transcript_1/2_Confidence_1.000_Length_1993	1305	T	Y	102	125	60	11	6	A:0,G:0,T:5,C:6,N(*):0	Heterozygous
Locus_44002_Transcript_1/2_Confidence_1.000_Length_1993	1356	G	R	78	78	60	10	4	A:4,G:6,T:0,C:0,N(*):0	Heterozygous
Locus_12621_Transcript_6/8_Confidence_0.409_Length_1585	282	G	R	109	109	60	16	7	A:7,G:9,T:0,C:0,N(*):0	Heterozygous
Locus_12621_Transcript_6/8_Confidence_0.409_Length_1585	509	G	R	95	95	60	12	6	A:6,G:6,T:0,C:0,N(*):0	Heterozygous
Locus_12621_Transcript_6/8_Confidence_0.409_Length_1585	546	C	Y	62	62	60	13	4	A:0,G:0,T:4,C:9,N(*):0	Heterozygous
Locus_1983_Transcript_1/1_Confidence_1.000_Length_1189	631	G	R	144	144	60	47	12	A:12,G:35,T:0,C:0,N(*):0	Heterozygous
Locus_8551_Transcript_4/5_Confidence_0.300_Length_2036	1021	T	Y	115	143	60	11	6	A:0,G:0,T:5,C:6,N(*):0	Heterozygous
Locus_11595_Transcript_1/2_Confidence_1.000_Length_3268	218	G	R	69	69	60	15	4	A:4,G:11,T:0,C:0,N(*):0	Heterozygous
Locus_11595_Transcript_1/2_Confidence_1.000_Length_3268	2607	A	W	178	178	60	23	10	A:13,G:0,T:10,C:0,N(*):0	Heterozygous
Locus_3542_Transcript_2/2_Confidence_1.000_Length_6297	1394	C	Y	174	174	60	24	9	A:0,G:0,T:9,C:15,N(*):0	Heterozygous
Locus_3542_Transcript_2/2_Confidence_1.000_Length_6297	3051	C	Y	113	113	60	25	7	A:0,G:0,T:7,C:18,N(*):0	Heterozygous
Locus_10861_Transcript_5/5_Confidence_0.273_Length_1368	878	T	Y	80	80	60	11	4	A:0,G:0,T:7,C:4,N(*):0	Heterozygous
Locus_2621_Transcript_1/3_Confidence_0.167_Length_1609	348	T	Y	228	228	60	31	15	A:0,G:0,T:16,C:15,N(*):0	Heterozygous
Locus_2621_Transcript_1/3_Confidence_0.167_Length_1609	349	T	Y	228	228	60	31	15	A:0,G:0,T:16,C:15,N(*):0	Heterozygous
Locus_2621_Transcript_1/3_Confidence_0.167_Length_1609	885	G	R	94	94	60	39	9	A:9,G:30,T:0,C:0,N(*):0	Heterozygous
Locus_2621_Transcript_1/3_Confidence_0.167_Length_1609	1090	G	R	228	228	60	41	21	A:21,G:20,T:0,C:0,N(*):0	Heterozygous
Locus_8902_Transcript_1/1_Confidence_1.000_Length_2032	155	G	R	64	64	60	15	5	A:5,G:10,T:0,C:0,N(*):0	Heterozygous
Locus_8902_Transcript_1/1_Confidence_1.000_Length_2032	401	G	K	140	142	60	12	6	A:0,G:6,T:6,C:0,N(*):0	Heterozygous
Locus_2857_Transcript_2/2_Confidence_1.000_Length_1018	56	C	Y	83	131	60	11	7	A:0,G:0,T:7,C:4,N(*):0	Heterozygous
Locus_2857_Transcript_2/2_Confidence_1.000_Length_1018	79	T	W	49	103	60	12	9	A:9,G:0,T:3,C:0,N(*):0	Heterozygous
Locus_24510_Transcript_2/2_Confidence_1.000_Length_805	241	T	K	62	62	60	11	4	A:0,G:4,T:7,C:0,N(*):0	Heterozygous
Locus_20135_Transcript_1/1_Confidence_1.000_Length_833	636	G	R	63	63	60	13	4	A:4,G:9,T:0,C:0,N(*):0	Heterozygous
Locus_3510_Transcript_4/6_Confidence_0.448_Length_1528	768	A	R	228	228	60	44	19	A:25,G:19,T:0,C:0,N(*):0	Heterozygous
Locus_8271_Transcript_4/4_Confidence_0.556_Length_1068	891	T	Y	153	153	60	45	12	A:0,G:0,T:33,C:12,N(*):0	Heterozygous
Locus_25307_Transcript_2/5_Confidence_0.333_Length_1155	435	C	M	128	128	60	17	6	A:6,G:0,T:0,C:11,N(*):0	Heterozygous
Locus_25307_Transcript_2/5_Confidence_0.333_Length_1155	889	A	W	59	59	60	17	4	A:13,G:0,T:4,C:0,N(*):0	Heterozygous
Locus_25307_Transcript_2/5_Confidence_0.333_Length_1155	894	T	Y	117	186	60	20	14	A:0,G:0,T:6,C:14,N(*):0	Heterozygous
Locus_12123_Transcript_3/3_Confidence_0.667_Length_553	366	T	Y	29	80	60	11	8	A:0,G:0,T:3,C:8,N(*):0	Heterozygous
Locus_12123_Transcript_3/3_Confidence_0.667_Length_553	373	C	Y	47	95	60	10	7	A:0,G:0,T:7,C:3,N(*):0	Heterozygous
Locus_1723_Transcript_5/10_Confidence_0.608_Length_5001	321	G	D	228	228	60	42	21	A:20,G:21,T:1,C:0,N(*):0	Heterozygous
Locus_1723_Transcript_5/10_Confidence_0.608_Length_5001	362	G	R	228	228	60	43	17	A:17,G:26,T:0,C:0,N(*):0	Heterozygous
Locus_1723_Transcript_5/10_Confidence_0.608_Length_5001	3029	C	Y	104	104	60	25	7	A:0,G:0,T:7,C:18,N(*):0	Heterozygous
Locus_1723_Transcript_5/10_Confidence_0.608_Length_5001	3460	A	M	207	207	60	31	12	A:19,G:0,T:0,C:12,N(*):0	Heterozygous
Locus_1723_Transcript_5/10_Confidence_0.608_Length_5001	4019	T	Y	181	181	60	40	12	A:0,G:0,T:28,C:12,N(*):0	Heterozygous
Locus_1723_Transcript_5/10_Confidence_0.608_Length_5001	4040	C	S	124	124	60	42	10	A:0,G:10,T:0,C:32,N(*):0	Heterozygous
Locus_1723_Transcript_5/10_Confidence_0.608_Length_5001	4747	C	M	137	137	60	40	10	A:10,G:0,T:0,C:30,N(*):0	Heterozygous
Locus_26350_Transcript_1/1_Confidence_1.000_Length_666	256	A	R	96	96	60	15	5	A:10,G:5,T:0,C:0,N(*):0	Heterozygous
Locus_26350_Transcript_1/1_Confidence_1.000_Length_666	271	G	K	104	104	60	15	5	A:0,G:10,T:5,C:0,N(*):0	Heterozygous
Locus_47756_Transcript_1/1_Confidence_1.000_Length_817	583	C	Y	168	168	60	64	14	A:0,G:0,T:14,C:50,N(*):0	Heterozygous
Locus_35982_Transcript_4/6_Confidence_0.583_Length_1497	435	A	R	54	54	60	15	4	A:11,G:4,T:0,C:0,N(*):0	Heterozygous
Locus_35982_Transcript_4/6_Confidence_0.583_Length_1497	436	A	V	177	179	60	31	20	A:11,G:1,T:0,C:19,N(*):0	Heterozygous
Locus_35982_Transcript_4/6_Confidence_0.583_Length_1497	437	C	Y	159	165	60	36	25	A:0,G:0,T:25,C:11,N(*):0	Heterozygous
Locus_466_Transcript_9/9_Confidence_0.286_Length_715	376	T	K	57	57	60	13	4	A:0,G:4,T:9,C:0,N(*):0	Heterozygous
Locus_466_Transcript_9/9_Confidence_0.286_Length_715	377	C	S	62	62	60	12	4	A:0,G:4,T:0,C:8,N(*):0	Heterozygous
Locus_1429_Transcript_1/5_Confidence_0.231_Length_213	56	C	Y	43	43	60	12	4	A:0,G:0,T:4,C:8,N(*):0	Heterozygous
Locus_1429_Transcript_1/5_Confidence_0.231_Length_213	74	G	R	63	117	60	14	9	A:9,G:5,T:0,C:0,N(*):0	Heterozygous
Locus_1429_Transcript_1/5_Confidence_0.231_Length_213	112	A	R	25	57	60	11	10	A:1,G:10,T:0,C:0,N(*):0	Heterozygous
Locus_8788_Transcript_1/3_Confidence_0.600_Length_1349	721	G	R	107	158	60	15	8	A:8,G:7,T:0,C:0,N(*):0	Heterozygous
Locus_819_Transcript_7/7_Confidence_0.692_Length_1713	204	C	Y	111	111	60	12	6	A:0,G:0,T:6,C:6,N(*):0	Heterozygous
Locus_819_Transcript_7/7_Confidence_0.692_Length_1713	1115	C	Y	110	110	60	238	56	A:0,G:0,T:56,C:182,N(*):0	Heterozygous
Locus_819_Transcript_7/7_Confidence_0.692_Length_1713	1213	G	W	77	108	60	28	28	A:1,G:0,T:27,C:0,N(*):0	Heterozygous
Locus_5705_Transcript_1/1_Confidence_1.000_Length_9965	455	T	Y	96	96	60	18	6	A:0,G:0,T:12,C:6,N(*):0	Heterozygous
Locus_5705_Transcript_1/1_Confidence_1.000_Length_9965	2793	T	Y	161	221	60	19	11	A:0,G:0,T:8,C:11,N(*):0	Heterozygous
Locus_5705_Transcript_1/1_Confidence_1.000_Length_9965	4004	A	R	183	183	60	25	10	A:15,G:10,T:0,C:0,N(*):0	Heterozygous
Locus_5705_Transcript_1/1_Confidence_1.000_Length_9965	4007	A	R	186	186	60	25	10	A:15,G:10,T:0,C:0,N(*):0	Heterozygous
Locus_5705_Transcript_1/1_Confidence_1.000_Length_9965	4061	G	R	105	105	60	23	6	A:6,G:17,T:0,C:0,N(*):0	Heterozygous
Locus_5705_Transcript_1/1_Confidence_1.000_Length_9965	4183	G	R	98	98	60	14	5	A:5,G:9,T:0,C:0,N(*):0	Heterozygous
Locus_5705_Transcript_1/1_Confidence_1.000_Length_9965	4208	T	Y	94	94	60	16	6	A:0,G:0,T:10,C:6,N(*):0	Heterozygous
Locus_5705_Transcript_1/1_Confidence_1.000_Length_9965	4397	G	S	228	228	60	30	13	A:0,G:17,T:0,C:13,N(*):0	Heterozygous
Locus_5705_Transcript_1/1_Confidence_1.000_Length_9965	4425	G	R	228	228	60	29	14	A:14,G:15,T:0,C:0,N(*):0	Heterozygous
Locus_5705_Transcript_1/1_Confidence_1.000_Length_9965	4456	T	W	181	228	60	23	12	A:12,G:0,T:11,C:0,N(*):0	Heterozygous
Locus_5705_Transcript_1/1_Confidence_1.000_Length_9965	4544	G	D	100	100	60	15	7	A:6,G:8,T:1,C:0,N(*):0	Heterozygous
Locus_5705_Transcript_1/1_Confidence_1.000_Length_9965	4665	A	R	82	82	60	13	5	A:8,G:5,T:0,C:0,N(*):0	Heterozygous
Locus_5705_Transcript_1/1_Confidence_1.000_Length_9965	4822	A	R	228	228	60	33	14	A:19,G:14,T:0,C:0,N(*):0	Heterozygous
Locus_5705_Transcript_1/1_Confidence_1.000_Length_9965	5146	C	Y	129	188	60	17	11	A:0,G:0,T:11,C:6,N(*):0	Heterozygous
Locus_5705_Transcript_1/1_Confidence_1.000_Length_9965	5323	G	R	137	137	60	28	9	A:9,G:19,T:0,C:0,N(*):0	Heterozygous
Locus_5705_Transcript_1/1_Confidence_1.000_Length_9965	6352	G	K	115	115	60	33	9	A:0,G:24,T:9,C:0,N(*):0	Heterozygous
Locus_5705_Transcript_1/1_Confidence_1.000_Length_9965	6822	C	M	227	227	60	48	15	A:15,G:0,T:0,C:33,N(*):0	Heterozygous
Locus_5705_Transcript_1/1_Confidence_1.000_Length_9965	7161	G	R	228	228	60	33	17	A:17,G:16,T:0,C:0,N(*):0	Heterozygous
Locus_5705_Transcript_1/1_Confidence_1.000_Length_9965	9397	G	R	196	196	60	52	15	A:15,G:37,T:0,C:0,N(*):0	Heterozygous
Locus_598_Transcript_1/10_Confidence_0.441_Length_4424	1670	T	Y	217	217	60	38	17	A:0,G:0,T:21,C:17,N(*):0	Heterozygous
Locus_598_Transcript_1/10_Confidence_0.441_Length_4424	1704	T	Y	228	228	60	32	15	A:0,G:0,T:17,C:15,N(*):0	Heterozygous
Locus_598_Transcript_1/10_Confidence_0.441_Length_4424	2121	T	Y	41	41	60	19	4	A:0,G:0,T:15,C:4,N(*):0	Heterozygous
Locus_598_Transcript_1/10_Confidence_0.441_Length_4424	3170	G	R	103	103	60	24	6	A:6,G:18,T:0,C:0,N(*):0	Heterozygous
Locus_598_Transcript_1/10_Confidence_0.441_Length_4424	3603	A	R	126	126	60	24	7	A:17,G:7,T:0,C:0,N(*):0	Heterozygous
Locus_598_Transcript_1/10_Confidence_0.441_Length_4424	3613	A	R	228	228	60	29	15	A:14,G:15,T:0,C:0,N(*):0	Heterozygous
Locus_598_Transcript_1/10_Confidence_0.441_Length_4424	3686	G	R	173	228	60	30	20	A:20,G:10,T:0,C:0,N(*):0	Heterozygous
Locus_598_Transcript_1/10_Confidence_0.441_Length_4424	3838	A	R	92	92	60	11	6	A:5,G:6,T:0,C:0,N(*):0	Heterozygous
Locus_598_Transcript_1/10_Confidence_0.441_Length_4424	3912	T	K	30	93	60	15	12	A:0,G:12,T:3,C:0,N(*):0	Heterozygous
Locus_598_Transcript_1/10_Confidence_0.441_Length_4424	3915	A	R	54	118	60	16	12	A:4,G:12,T:0,C:0,N(*):0	Heterozygous
Locus_598_Transcript_1/10_Confidence_0.441_Length_4424	4207	C	Y	199	199	60	33	11	A:0,G:0,T:11,C:22,N(*):0	Heterozygous
Locus_15361_Transcript_5/9_Confidence_0.188_Length_936	366	A	R	146	146	60	40	10	A:30,G:10,T:0,C:0,N(*):0	Heterozygous
Locus_15361_Transcript_5/9_Confidence_0.188_Length_936	375	T	Y	224	224	60	48	16	A:0,G:0,T:32,C:16,N(*):0	Heterozygous
Locus_15361_Transcript_5/9_Confidence_0.188_Length_936	460	C	Y	112	112	60	47	10	A:0,G:0,T:10,C:37,N(*):0	Heterozygous
Locus_15361_Transcript_5/9_Confidence_0.188_Length_936	472	T	S	120	120	60	48	12	A:0,G:11,T:36,C:1,N(*):0	Heterozygous
Locus_15361_Transcript_5/9_Confidence_0.188_Length_936	518	G	R	73	73	60	30	7	A:7,G:23,T:0,C:0,N(*):0	Heterozygous
Locus_15361_Transcript_5/9_Confidence_0.188_Length_936	577	G	S	119	123	60	13	6	A:0,G:7,T:0,C:6,N(*):0	Heterozygous
Locus_40150_Transcript_2/4_Confidence_0.400_Length_524	341	G	R	158	161	60	17	9	A:9,G:8,T:0,C:0,N(*):0	Heterozygous
Locus_40150_Transcript_2/4_Confidence_0.400_Length_524	369	C	M	25	25	60	16	4	A:4,G:0,T:0,C:12,N(*):0	Heterozygous
Locus_6609_Transcript_3/4_Confidence_0.733_Length_607	159	T	K	165	174	60	17	8	A:0,G:8,T:9,C:0,N(*):0	Heterozygous
Locus_4102_Transcript_5/9_Confidence_0.619_Length_4753	783	G	R	49	97	60	10	7	A:7,G:3,T:0,C:0,N(*):0	Heterozygous
Locus_4762_Transcript_1/1_Confidence_1.000_Length_2022	103	G	K	103	103	60	54	12	A:0,G:42,T:12,C:0,N(*):0	Heterozygous
Locus_4762_Transcript_1/1_Confidence_1.000_Length_2022	114	C	M	123	123	60	60	12	A:12,G:0,T:0,C:48,N(*):0	Heterozygous
Locus_4762_Transcript_1/1_Confidence_1.000_Length_2022	849	C	S	228	228	60	178	65	A:0,G:65,T:0,C:113,N(*):0	Heterozygous
Locus_4762_Transcript_1/1_Confidence_1.000_Length_2022	1734	A	D	187	187	60	171	40	A:131,G:39,T:1,C:0,N(*):0	Heterozygous
Locus_47614_Transcript_1/1_Confidence_1.000_Length_811	532	T	W	228	228	60	105	32	A:32,G:0,T:73,C:0,N(*):0	Heterozygous
Locus_47614_Transcript_1/1_Confidence_1.000_Length_811	775	T	Y	96	119	60	13	7	A:0,G:0,T:6,C:7,N(*):0	Heterozygous
Locus_11217_Transcript_3/6_Confidence_0.167_Length_1606	251	T	W	51	51	60	12	4	A:4,G:0,T:8,C:0,N(*):0	Heterozygous
Locus_11217_Transcript_3/6_Confidence_0.167_Length_1606	316	T	Y	72	72	60	24	6	A:0,G:0,T:18,C:6,N(*):0	Heterozygous
Locus_11217_Transcript_3/6_Confidence_0.167_Length_1606	322	A	R	106	106	60	23	6	A:17,G:6,T:0,C:0,N(*):0	Heterozygous
Locus_11217_Transcript_3/6_Confidence_0.167_Length_1606	517	A	W	127	127	60	30	8	A:22,G:0,T:8,C:0,N(*):0	Heterozygous
Locus_11217_Transcript_3/6_Confidence_0.167_Length_1606	646	T	Y	54	54	60	19	4	A:0,G:0,T:15,C:4,N(*):0	Heterozygous
Locus_11217_Transcript_3/6_Confidence_0.167_Length_1606	687	A	R	110	110	60	16	6	A:10,G:6,T:0,C:0,N(*):0	Heterozygous
Locus_11217_Transcript_3/6_Confidence_0.167_Length_1606	1037	C	Y	63	63	60	26	6	A:0,G:0,T:6,C:20,N(*):0	Heterozygous
Locus_17253_Transcript_1/1_Confidence_1.000_Length_2699	417	C	Y	178	178	60	20	9	A:0,G:0,T:9,C:11,N(*):0	Heterozygous
Locus_17253_Transcript_1/1_Confidence_1.000_Length_2699	1822	C	Y	120	120	60	12	6	A:0,G:0,T:6,C:6,N(*):0	Heterozygous
Locus_44557_Transcript_1/1_Confidence_1.000_Length_365	189	G	R	58	58	60	10	4	A:4,G:6,T:0,C:0,N(*):0	Heterozygous
Locus_5260_Transcript_2/5_Confidence_0.500_Length_2072	1354	A	R	160	160	60	28	9	A:19,G:9,T:0,C:0,N(*):0	Heterozygous
Locus_5260_Transcript_2/5_Confidence_0.500_Length_2072	1425	T	W	108	108	60	36	8	A:8,G:0,T:28,C:0,N(*):0	Heterozygous
Locus_43692_Transcript_1/2_Confidence_1.000_Length_609	230	A	M	156	166	60	26	17	A:9,G:0,T:0,C:17,N(*):0	Heterozygous
Locus_43692_Transcript_1/2_Confidence_1.000_Length_609	231	C	Y	164	164	60	28	17	A:0,G:0,T:17,C:11,N(*):0	Heterozygous
Locus_43692_Transcript_1/2_Confidence_1.000_Length_609	279	G	R	228	228	60	593	147	A:147,G:446,T:0,C:0,N(*):0	Heterozygous
Locus_43692_Transcript_1/2_Confidence_1.000_Length_609	386	A	W	87	163	60	30	24	A:6,G:0,T:24,C:0,N(*):0	Heterozygous
Locus_43692_Transcript_1/2_Confidence_1.000_Length_609	387	T	K	120	157	60	18	12	A:0,G:12,T:6,C:0,N(*):0	Heterozygous
Locus_354_Transcript_1/1_Confidence_1.000_Length_1030	65	G	R	78	78	60	43	11	A:11,G:32,T:0,C:0,N(*):0	Heterozygous
Locus_354_Transcript_1/1_Confidence_1.000_Length_1030	976	C	M	84	110	60	10	5	A:5,G:0,T:0,C:5,N(*):0	Heterozygous
Locus_2217_Transcript_7/7_Confidence_0.395_Length_1264	115	T	Y	55	55	60	15	4	A:0,G:0,T:11,C:4,N(*):0	Heterozygous
Locus_2217_Transcript_7/7_Confidence_0.395_Length_1264	1123	C	T	102	102	60	25	25	A:0,G:0,T:25,C:0,N(*):0	Homozygous
Locus_2217_Transcript_7/7_Confidence_0.395_Length_1264	1229	A	G	69	69	60	14	14	A:0,G:14,T:0,C:0,N(*):0	Homozygous
Locus_4136_Transcript_1/1_Confidence_1.000_Length_2880	2316	C	H	228	228	60	262	111	A:1,G:0,T:110,C:151,N(*):0	Heterozygous
Locus_4136_Transcript_1/1_Confidence_1.000_Length_2880	2460	T	H	228	228	60	356	152	A:1,G:0,T:204,C:151,N(*):0	Heterozygous
Locus_4136_Transcript_1/1_Confidence_1.000_Length_2880	2832	T	K	97	97	60	12	5	A:0,G:5,T:7,C:0,N(*):0	Heterozygous
Locus_60794_Transcript_2/2_Confidence_1.000_Length_685	291	T	W	119	119	60	16	7	A:7,G:0,T:9,C:0,N(*):0	Heterozygous
Locus_28333_Transcript_1/2_Confidence_1.000_Length_431	229	T	Y	123	123	60	22	9	A:0,G:0,T:13,C:9,N(*):0	Heterozygous
Locus_28333_Transcript_1/2_Confidence_1.000_Length_431	231	A	R	154	154	60	28	15	A:13,G:15,T:0,C:0,N(*):0	Heterozygous
Locus_28333_Transcript_1/2_Confidence_1.000_Length_431	232	C	Y	156	156	60	28	15	A:0,G:0,T:15,C:13,N(*):0	Heterozygous
Locus_34980_Transcript_1/1_Confidence_1.000_Length_558	180	A	R	86	86	60	11	5	A:6,G:5,T:0,C:0,N(*):0	Heterozygous
Locus_6087_Transcript_1/1_Confidence_1.000_Length_1782	1070	C	Y	228	228	60	47	23	A:0,G:0,T:23,C:24,N(*):0	Heterozygous
Locus_1104_Transcript_1/1_Confidence_1.000_Length_571	74	T	S	121	124	60	40	20	A:0,G:4,T:20,C:16,N(*):0	Heterozygous
Locus_1104_Transcript_1/1_Confidence_1.000_Length_571	75	T	Y	131	147	60	87	49	A:0,G:0,T:38,C:49,N(*):0	Heterozygous
Locus_1104_Transcript_1/1_Confidence_1.000_Length_571	80	C	T	239	239	60	96	96	A:0,G:0,T:96,C:0,N(*):0	Homozygous
Locus_1104_Transcript_1/1_Confidence_1.000_Length_571	137	T	S	228	228	60	1162	544	A:0,G:1,T:618,C:543,N(*):0	Heterozygous
Locus_1104_Transcript_1/1_Confidence_1.000_Length_571	155	C	Y	228	228	60	1364	388	A:0,G:0,T:388,C:976,N(*):0	Heterozygous
Locus_1104_Transcript_1/1_Confidence_1.000_Length_571	301	A	N	228	228	60	1274	211	A:1063,G:208,T:2,C:1,N(*):0	Heterozygous
Locus_1104_Transcript_1/1_Confidence_1.000_Length_571	466	A	R	228	228	60	566	157	A:409,G:157,T:0,C:0,N(*):0	Heterozygous
Locus_19266_Transcript_1/10_Confidence_0.357_Length_697	212	A	M	120	120	60	16	8	A:8,G:0,T:0,C:8,N(*):0	Heterozygous
Locus_19266_Transcript_1/10_Confidence_0.357_Length_697	213	C	M	130	130	60	17	9	A:9,G:0,T:0,C:8,N(*):0	Heterozygous
Locus_19266_Transcript_1/10_Confidence_0.357_Length_697	215	G	R	121	141	60	19	11	A:11,G:8,T:0,C:0,N(*):0	Heterozygous
Locus_1179_Transcript_5/10_Confidence_0.417_Length_758	170	T	Y	117	117	60	15	6	A:0,G:0,T:9,C:6,N(*):0	Heterozygous
Locus_15063_Transcript_2/2_Confidence_1.000_Length_1548	764	A	R	123	123	60	19	7	A:12,G:7,T:0,C:0,N(*):0	Heterozygous
Locus_9080_Transcript_3/3_Confidence_0.600_Length_3686	1638	C	Y	222	222	60	53	17	A:0,G:0,T:17,C:36,N(*):0	Heterozygous
Locus_3268_Transcript_4/5_Confidence_0.250_Length_505	141	A	R	127	127	60	43	10	A:33,G:10,T:0,C:0,N(*):0	Heterozygous
Locus_29775_Transcript_1/1_Confidence_1.000_Length_1853	393	G	S	74	74	60	15	4	A:0,G:11,T:0,C:4,N(*):0	Heterozygous
Locus_9376_Transcript_1/4_Confidence_0.700_Length_591	345	T	Y	61	61	60	14	4	A:0,G:0,T:10,C:4,N(*):0	Heterozygous
Locus_9376_Transcript_1/4_Confidence_0.700_Length_591	458	C	M	132	132	60	13	7	A:7,G:0,T:0,C:6,N(*):0	Heterozygous
Locus_1577_Transcript_2/2_Confidence_1.000_Length_1797	178	G	R	145	145	60	18	9	A:9,G:9,T:0,C:0,N(*):0	Heterozygous
Locus_25017_Transcript_1/1_Confidence_1.000_Length_1715	1505	C	Y	59	59	60	15	5	A:0,G:0,T:5,C:10,N(*):0	Heterozygous
Locus_11884_Transcript_4/4_Confidence_0.571_Length_2224	718	G	K	88	88	60	21	6	A:0,G:15,T:6,C:0,N(*):0	Heterozygous
Locus_3242_Transcript_3/9_Confidence_0.231_Length_1370	205	T	W	109	109	60	35	8	A:8,G:0,T:27,C:0,N(*):0	Heterozygous
Locus_3242_Transcript_3/9_Confidence_0.231_Length_1370	613	G	K	180	180	60	25	12	A:0,G:13,T:12,C:0,N(*):0	Heterozygous
Locus_9963_Transcript_2/3_Confidence_0.600_Length_997	501	A	R	75	75	60	17	6	A:11,G:6,T:0,C:0,N(*):0	Heterozygous
Locus_4489_Transcript_1/1_Confidence_1.000_Length_5583	1796	G	K	118	118	60	20	8	A:0,G:12,T:8,C:0,N(*):0	Heterozygous
Locus_1109_Transcript_1/2_Confidence_1.000_Length_1563	336	A	R	228	228	60	480	230	A:250,G:230,T:0,C:0,N(*):0	Heterozygous
Locus_966_Transcript_2/2_Confidence_1.000_Length_1038	419	G	R	105	105	60	46	11	A:11,G:35,T:0,C:0,N(*):0	Heterozygous
Locus_966_Transcript_2/2_Confidence_1.000_Length_1038	649	A	V	158	158	60	43	15	A:28,G:14,T:0,C:1,N(*):0	Heterozygous
Locus_701_Transcript_1/5_Confidence_0.571_Length_405	37	C	T	60	60	60	11	11	A:0,G:0,T:11,C:0,N(*):0	Homozygous
Locus_701_Transcript_1/5_Confidence_0.571_Length_405	73	G	C	78	78	60	17	17	A:0,G:0,T:0,C:17,N(*):0	Homozygous
Locus_701_Transcript_1/5_Confidence_0.571_Length_405	85	T	K	38	75	60	17	16	A:0,G:16,T:1,C:0,N(*):0	Heterozygous
Locus_701_Transcript_1/5_Confidence_0.571_Length_405	114	T	Y	28	93	60	24	22	A:0,G:0,T:2,C:22,N(*):0	Heterozygous
Locus_701_Transcript_1/5_Confidence_0.571_Length_405	115	A	M	59	59	60	24	6	A:18,G:0,T:0,C:6,N(*):0	Heterozygous
Locus_701_Transcript_1/5_Confidence_0.571_Length_405	164	C	Y	183	183	60	32	11	A:0,G:0,T:11,C:21,N(*):0	Heterozygous
Locus_701_Transcript_1/5_Confidence_0.571_Length_405	168	C	Y	228	228	60	42	21	A:0,G:0,T:21,C:21,N(*):0	Heterozygous
Locus_701_Transcript_1/5_Confidence_0.571_Length_405	185	G	K	228	228	60	40	23	A:0,G:17,T:23,C:0,N(*):0	Heterozygous
Locus_701_Transcript_1/5_Confidence_0.571_Length_405	211	A	M	108	108	60	29	7	A:22,G:0,T:0,C:7,N(*):0	Heterozygous
Locus_701_Transcript_1/5_Confidence_0.571_Length_405	250	G	S	113	113	60	25	7	A:0,G:18,T:0,C:7,N(*):0	Heterozygous
Locus_701_Transcript_1/5_Confidence_0.571_Length_405	258	T	W	128	200	60	25	15	A:15,G:0,T:10,C:0,N(*):0	Heterozygous
Locus_701_Transcript_1/5_Confidence_0.571_Length_405	284	T	Y	112	193	60	27	18	A:0,G:0,T:9,C:18,N(*):0	Heterozygous
Locus_653_Transcript_2/2_Confidence_1.000_Length_977	21	A	C	75	75	60	16	16	A:0,G:0,T:0,C:16,N(*):0	Homozygous
Locus_653_Transcript_2/2_Confidence_1.000_Length_977	23	A	G	93	93	60	22	22	A:0,G:22,T:0,C:0,N(*):0	Homozygous
Locus_653_Transcript_2/2_Confidence_1.000_Length_977	26	T	A	144	144	60	39	39	A:39,G:0,T:0,C:0,N(*):0	Homozygous
Locus_653_Transcript_2/2_Confidence_1.000_Length_977	117	A	V	228	228	60	322	134	A:188,G:133,T:0,C:1,N(*):0	Heterozygous
Locus_653_Transcript_2/2_Confidence_1.000_Length_977	413	C	Y	224	224	60	74	21	A:0,G:0,T:21,C:53,N(*):0	Heterozygous
Locus_653_Transcript_2/2_Confidence_1.000_Length_977	476	C	Y	126	126	60	64	15	A:0,G:0,T:15,C:49,N(*):0	Heterozygous
Locus_50783_Transcript_1/1_Confidence_1.000_Length_573	219	C	S	96	96	60	20	6	A:0,G:6,T:0,C:14,N(*):0	Heterozygous
Locus_55949_Transcript_1/1_Confidence_1.000_Length_362	141	T	Y	77	125	60	11	7	A:0,G:0,T:4,C:7,N(*):0	Heterozygous
Locus_55949_Transcript_1/1_Confidence_1.000_Length_362	172	T	Y	108	108	60	11	5	A:0,G:0,T:6,C:5,N(*):0	Heterozygous
Locus_656_Transcript_3/12_Confidence_0.196_Length_404	145	C	Y	52	136	60	24	19	A:0,G:0,T:19,C:5,N(*):0	Heterozygous
Locus_13453_Transcript_4/4_Confidence_0.571_Length_2102	398	G	R	90	90	60	40	8	A:8,G:32,T:0,C:0,N(*):0	Heterozygous
Locus_13453_Transcript_4/4_Confidence_0.571_Length_2102	1518	C	Y	108	108	60	44	10	A:0,G:0,T:10,C:34,N(*):0	Heterozygous
Locus_13453_Transcript_4/4_Confidence_0.571_Length_2102	1684	T	Y	128	128	60	41	10	A:0,G:0,T:31,C:10,N(*):0	Heterozygous
Locus_59558_Transcript_1/1_Confidence_1.000_Length_285	150	A	R	148	148	60	15	7	A:8,G:7,T:0,C:0,N(*):0	Heterozygous
Locus_7842_Transcript_1/1_Confidence_1.000_Length_6219	666	A	R	228	228	60	37	20	A:17,G:20,T:0,C:0,N(*):0	Heterozygous
Locus_7842_Transcript_1/1_Confidence_1.000_Length_6219	734	C	S	138	138	60	26	11	A:0,G:1,T:10,C:15,N(*):0	Heterozygous
Locus_7842_Transcript_1/1_Confidence_1.000_Length_6219	810	G	S	185	185	60	28	10	A:0,G:18,T:0,C:10,N(*):0	Heterozygous
Locus_7842_Transcript_1/1_Confidence_1.000_Length_6219	815	G	K	176	176	60	24	9	A:0,G:15,T:9,C:0,N(*):0	Heterozygous
Locus_7842_Transcript_1/1_Confidence_1.000_Length_6219	922	T	Y	228	228	60	59	27	A:0,G:0,T:32,C:27,N(*):0	Heterozygous
Locus_7842_Transcript_1/1_Confidence_1.000_Length_6219	1146	T	Y	144	144	60	21	7	A:0,G:0,T:14,C:7,N(*):0	Heterozygous
Locus_7842_Transcript_1/1_Confidence_1.000_Length_6219	1408	A	R	228	228	60	47	15	A:32,G:15,T:0,C:0,N(*):0	Heterozygous
Locus_7842_Transcript_1/1_Confidence_1.000_Length_6219	2054	G	R	228	228	60	44	21	A:21,G:23,T:0,C:0,N(*):0	Heterozygous
Locus_7842_Transcript_1/1_Confidence_1.000_Length_6219	3113	A	R	188	188	60	38	13	A:25,G:13,T:0,C:0,N(*):0	Heterozygous
Locus_215_Transcript_5/6_Confidence_0.267_Length_481	181	G	T	144	144	60	39	39	A:0,G:0,T:39,C:0,N(*):0	Homozygous
Locus_23191_Transcript_3/3_Confidence_0.750_Length_675	360	T	W	93	93	60	20	6	A:6,G:0,T:14,C:0,N(*):0	Heterozygous
Locus_23191_Transcript_3/3_Confidence_0.750_Length_675	366	T	K	118	118	60	20	7	A:0,G:7,T:13,C:0,N(*):0	Heterozygous
Locus_23191_Transcript_3/3_Confidence_0.750_Length_675	382	T	W	85	85	60	23	6	A:6,G:0,T:17,C:0,N(*):0	Heterozygous
Locus_23191_Transcript_3/3_Confidence_0.750_Length_675	562	T	K	158	158	60	20	8	A:0,G:8,T:12,C:0,N(*):0	Heterozygous
Locus_23191_Transcript_3/3_Confidence_0.750_Length_675	588	T	Y	156	156	60	18	8	A:0,G:0,T:10,C:8,N(*):0	Heterozygous
Locus_23191_Transcript_3/3_Confidence_0.750_Length_675	613	C	S	125	125	60	19	7	A:0,G:7,T:0,C:12,N(*):0	Heterozygous
Locus_23432_Transcript_1/1_Confidence_1.000_Length_1030	276	A	W	184	184	60	25	10	A:15,G:0,T:10,C:0,N(*):0	Heterozygous
Locus_9914_Transcript_1/1_Confidence_1.000_Length_2954	229	T	W	51	51	60	17	4	A:4,G:0,T:13,C:0,N(*):0	Heterozygous
Locus_9914_Transcript_1/1_Confidence_1.000_Length_2954	397	C	S	46	46	60	19	4	A:0,G:4,T:0,C:15,N(*):0	Heterozygous
Locus_9914_Transcript_1/1_Confidence_1.000_Length_2954	1928	C	Y	102	102	60	21	6	A:0,G:0,T:6,C:15,N(*):0	Heterozygous
Locus_9914_Transcript_1/1_Confidence_1.000_Length_2954	2630	T	Y	192	192	60	36	13	A:0,G:0,T:23,C:13,N(*):0	Heterozygous
Locus_819_Transcript_4/7_Confidence_0.423_Length_1476	849	T	Y	57	57	60	15	4	A:0,G:0,T:11,C:4,N(*):0	Heterozygous
Locus_819_Transcript_4/7_Confidence_0.423_Length_1476	1115	C	S	228	228	60	229	62	A:0,G:1,T:61,C:167,N(*):0	Heterozygous
Locus_819_Transcript_4/7_Confidence_0.423_Length_1476	1213	G	D	87	93	60	28	26	A:1,G:2,T:25,C:0,N(*):0	Heterozygous
Locus_23209_Transcript_2/5_Confidence_0.188_Length_1265	659	G	R	130	130	60	19	7	A:7,G:12,T:0,C:0,N(*):0	Heterozygous
Locus_23209_Transcript_2/5_Confidence_0.188_Length_1265	891	G	R	106	106	60	12	5	A:5,G:7,T:0,C:0,N(*):0	Heterozygous
Locus_23209_Transcript_2/5_Confidence_0.188_Length_1265	899	C	Y	44	95	60	11	8	A:0,G:0,T:8,C:3,N(*):0	Heterozygous
Locus_8158_Transcript_2/3_Confidence_0.667_Length_1281	127	G	V	78	78	60	11	5	A:1,G:6,T:0,C:4,N(*):0	Heterozygous
Locus_3013_Transcript_1/2_Confidence_1.000_Length_419	228	C	T	255	255	60	169	169	A:0,G:0,T:169,C:0,N(*):0	Homozygous
Locus_3013_Transcript_1/2_Confidence_1.000_Length_419	229	A	G	255	255	60	175	175	A:0,G:175,T:0,C:0,N(*):0	Homozygous
Locus_3013_Transcript_1/2_Confidence_1.000_Length_419	234	T	S	255	255	60	225	225	A:0,G:1,T:0,C:224,N(*):0	Heterozygous
Locus_39514_Transcript_1/1_Confidence_1.000_Length_795	409	T	Y	228	228	60	57	18	A:0,G:0,T:39,C:18,N(*):0	Heterozygous
Locus_2929_Transcript_3/7_Confidence_0.261_Length_4084	2640	A	R	157	157	60	19	8	A:11,G:8,T:0,C:0,N(*):0	Heterozygous
Locus_2929_Transcript_3/7_Confidence_0.261_Length_4084	2641	G	R	140	140	60	18	7	A:7,G:11,T:0,C:0,N(*):0	Heterozygous
Locus_61743_Transcript_2/2_Confidence_1.000_Length_485	340	T	W	228	228	60	30	13	A:13,G:0,T:17,C:0,N(*):0	Heterozygous
Locus_328_Transcript_1/1_Confidence_1.000_Length_2777	115	T	W	49	100	60	12	8	A:8,G:0,T:4,C:0,N(*):0	Heterozygous
Locus_39157_Transcript_1/1_Confidence_1.000_Length_466	416	C	S	95	95	60	14	6	A:0,G:6,T:0,C:8,N(*):0	Heterozygous
Locus_245_Transcript_1/2_Confidence_1.000_Length_4649	3816	G	R	203	203	60	38	15	A:15,G:23,T:0,C:0,N(*):0	Heterozygous
Locus_22780_Transcript_1/1_Confidence_1.000_Length_602	319	T	Y	73	73	60	14	4	A:0,G:0,T:10,C:4,N(*):0	Heterozygous
Locus_11735_Transcript_4/4_Confidence_0.400_Length_416	241	A	R	150	150	60	47	12	A:35,G:12,T:0,C:0,N(*):0	Heterozygous
Locus_48482_Transcript_1/1_Confidence_1.000_Length_1061	333	C	Y	182	182	60	22	9	A:0,G:0,T:9,C:13,N(*):0	Heterozygous
Locus_9348_Transcript_1/1_Confidence_1.000_Length_2152	1566	T	S	110	110	60	62	14	A:0,G:1,T:48,C:13,N(*):0	Heterozygous
Locus_9348_Transcript_1/1_Confidence_1.000_Length_2152	1901	A	R	228	228	60	35	14	A:21,G:14,T:0,C:0,N(*):0	Heterozygous
Locus_16027_Transcript_1/2_Confidence_1.000_Length_1250	787	T	Y	98	98	60	15	5	A:0,G:0,T:10,C:5,N(*):0	Heterozygous
Locus_16562_Transcript_1/1_Confidence_1.000_Length_1262	362	T	Y	107	107	60	21	7	A:0,G:0,T:14,C:7,N(*):0	Heterozygous
Locus_16562_Transcript_1/1_Confidence_1.000_Length_1262	1160	T	K	94	140	60	13	7	A:0,G:7,T:6,C:0,N(*):0	Heterozygous
Locus_151_Transcript_1/1_Confidence_1.000_Length_3373	280	C	Y	228	228	60	30	14	A:0,G:0,T:14,C:16,N(*):0	Heterozygous
Locus_21374_Transcript_1/1_Confidence_1.000_Length_2860	1078	T	Y	165	188	60	18	9	A:0,G:0,T:9,C:9,N(*):0	Heterozygous
Locus_21374_Transcript_1/1_Confidence_1.000_Length_2860	1939	C	Y	133	199	60	23	13	A:0,G:0,T:13,C:10,N(*):0	Heterozygous
Locus_2028_Transcript_2/10_Confidence_0.302_Length_8679	7729	T	Y	130	130	60	14	6	A:0,G:0,T:8,C:6,N(*):0	Heterozygous
Locus_11937_Transcript_4/4_Confidence_0.700_Length_1464	554	C	M	103	114	60	13	7	A:7,G:0,T:0,C:6,N(*):0	Heterozygous
Locus_11937_Transcript_4/4_Confidence_0.700_Length_1464	722	T	Y	70	70	60	11	5	A:0,G:0,T:6,C:5,N(*):0	Heterozygous
Locus_11937_Transcript_4/4_Confidence_0.700_Length_1464	740	C	S	74	74	60	14	5	A:0,G:5,T:0,C:9,N(*):0	Heterozygous
Locus_2466_Transcript_9/10_Confidence_0.289_Length_1500	34	A	R	67	67	60	10	4	A:6,G:4,T:0,C:0,N(*):0	Heterozygous
Locus_2466_Transcript_9/10_Confidence_0.289_Length_1500	304	G	R	228	228	60	43	16	A:16,G:27,T:0,C:0,N(*):0	Heterozygous
Locus_2466_Transcript_9/10_Confidence_0.289_Length_1500	391	G	S	171	171	60	42	11	A:0,G:31,T:0,C:11,N(*):0	Heterozygous
Locus_2466_Transcript_9/10_Confidence_0.289_Length_1500	900	T	Y	133	133	60	33	8	A:0,G:0,T:25,C:8,N(*):0	Heterozygous
Locus_2466_Transcript_9/10_Confidence_0.289_Length_1500	957	G	R	118	118	60	30	7	A:7,G:23,T:0,C:0,N(*):0	Heterozygous
Locus_2466_Transcript_9/10_Confidence_0.289_Length_1500	1042	A	R	161	228	60	39	28	A:11,G:28,T:0,C:0,N(*):0	Heterozygous
Locus_2466_Transcript_9/10_Confidence_0.289_Length_1500	1063	G	R	49	160	60	33	28	A:28,G:5,T:0,C:0,N(*):0	Heterozygous
Locus_2466_Transcript_9/10_Confidence_0.289_Length_1500	1168	T	Y	228	228	60	52	22	A:0,G:0,T:30,C:22,N(*):0	Heterozygous
Locus_2466_Transcript_9/10_Confidence_0.289_Length_1500	1195	C	Y	183	183	60	42	12	A:0,G:0,T:12,C:30,N(*):0	Heterozygous
Locus_4564_Transcript_3/5_Confidence_0.545_Length_9033	1766	C	Y	200	200	60	21	10	A:0,G:0,T:10,C:11,N(*):0	Heterozygous
Locus_4564_Transcript_3/5_Confidence_0.545_Length_9033	5831	G	R	121	121	60	17	6	A:6,G:11,T:0,C:0,N(*):0	Heterozygous
Locus_4564_Transcript_3/5_Confidence_0.545_Length_9033	8675	C	Y	100	117	60	11	5	A:0,G:0,T:5,C:6,N(*):0	Heterozygous
Locus_18689_Transcript_1/1_Confidence_1.000_Length_1488	891	C	Y	48	48	60	15	4	A:0,G:0,T:4,C:11,N(*):0	Heterozygous
Locus_18689_Transcript_1/1_Confidence_1.000_Length_1488	1020	G	R	105	105	60	11	6	A:6,G:5,T:0,C:0,N(*):0	Heterozygous
Locus_2269_Transcript_2/10_Confidence_0.222_Length_1619	936	G	K	171	171	60	22	9	A:0,G:13,T:9,C:0,N(*):0	Heterozygous
Locus_2528_Transcript_2/7_Confidence_0.387_Length_1901	834	T	Y	70	70	60	16	4	A:0,G:0,T:12,C:4,N(*):0	Heterozygous
Locus_2528_Transcript_2/7_Confidence_0.387_Length_1901	835	T	Y	142	199	60	17	10	A:0,G:0,T:7,C:10,N(*):0	Heterozygous
Locus_2528_Transcript_2/7_Confidence_0.387_Length_1901	840	T	Y	143	143	60	16	7	A:0,G:0,T:9,C:7,N(*):0	Heterozygous
Locus_2528_Transcript_2/7_Confidence_0.387_Length_1901	841	T	Y	163	163	60	16	8	A:0,G:0,T:8,C:8,N(*):0	Heterozygous
Locus_2528_Transcript_2/7_Confidence_0.387_Length_1901	858	T	Y	140	228	60	29	21	A:0,G:0,T:8,C:21,N(*):0	Heterozygous
Locus_2528_Transcript_2/7_Confidence_0.387_Length_1901	1097	A	M	228	228	60	46	18	A:28,G:0,T:0,C:18,N(*):0	Heterozygous
Locus_16631_Transcript_1/9_Confidence_0.304_Length_562	468	G	K	85	85	60	13	5	A:0,G:8,T:5,C:0,N(*):0	Heterozygous
Locus_16631_Transcript_1/9_Confidence_0.304_Length_562	469	C	Y	87	87	60	12	5	A:0,G:0,T:5,C:7,N(*):0	Heterozygous
Locus_16631_Transcript_1/9_Confidence_0.304_Length_562	470	A	W	86	86	60	12	5	A:7,G:0,T:5,C:0,N(*):0	Heterozygous
Locus_33514_Transcript_4/5_Confidence_0.500_Length_997	239	T	H	126	126	60	56	21	A:2,G:0,T:35,C:19,N(*):0	Heterozygous
Locus_7110_Transcript_3/3_Confidence_0.667_Length_2661	1613	G	K	36	36	60	15	4	A:0,G:11,T:4,C:0,N(*):0	Heterozygous
Locus_11418_Transcript_1/1_Confidence_1.000_Length_2364	1214	G	S	164	164	60	41	13	A:0,G:28,T:0,C:13,N(*):0	Heterozygous
Locus_11418_Transcript_1/1_Confidence_1.000_Length_2364	1710	T	Y	228	228	60	73	29	A:0,G:0,T:44,C:29,N(*):0	Heterozygous
Locus_36100_Transcript_1/1_Confidence_1.000_Length_837	129	A	W	138	138	60	25	9	A:16,G:0,T:9,C:0,N(*):0	Heterozygous
Locus_14367_Transcript_1/1_Confidence_1.000_Length_1527	1363	C	S	210	210	60	59	19	A:0,G:19,T:0,C:40,N(*):0	Heterozygous
Locus_14073_Transcript_2/2_Confidence_1.000_Length_2061	1787	A	R	100	160	60	17	11	A:6,G:11,T:0,C:0,N(*):0	Heterozygous
Locus_4207_Transcript_4/4_Confidence_0.700_Length_4594	2226	T	Y	125	125	60	17	6	A:0,G:0,T:11,C:6,N(*):0	Heterozygous
Locus_3440_Transcript_1/1_Confidence_1.000_Length_1704	829	T	Y	228	228	60	97	42	A:0,G:0,T:55,C:42,N(*):0	Heterozygous
Locus_1723_Transcript_7/10_Confidence_0.294_Length_1183	321	G	R	228	228	60	41	20	A:20,G:21,T:0,C:0,N(*):0	Heterozygous
Locus_1723_Transcript_7/10_Confidence_0.294_Length_1183	362	G	R	203	203	60	39	14	A:14,G:25,T:0,C:0,N(*):0	Heterozygous
Locus_1723_Transcript_7/10_Confidence_0.294_Length_1183	965	A	M	62	62	60	11	4	A:7,G:0,T:0,C:4,N(*):0	Heterozygous
Locus_47746_Transcript_1/1_Confidence_1.000_Length_954	307	A	G	111	111	60	28	28	A:0,G:28,T:0,C:0,N(*):0	Homozygous
Locus_47746_Transcript_1/1_Confidence_1.000_Length_954	313	G	C	135	135	60	36	36	A:0,G:0,T:0,C:36,N(*):0	Homozygous
Locus_47746_Transcript_1/1_Confidence_1.000_Length_954	746	C	Y	175	175	60	35	10	A:0,G:0,T:10,C:25,N(*):0	Heterozygous
Locus_5224_Transcript_7/7_Confidence_0.619_Length_2594	825	A	R	142	142	60	43	10	A:33,G:10,T:0,C:0,N(*):0	Heterozygous
Locus_5224_Transcript_7/7_Confidence_0.619_Length_2594	868	G	R	171	171	60	41	12	A:12,G:29,T:0,C:0,N(*):0	Heterozygous
Locus_5224_Transcript_7/7_Confidence_0.619_Length_2594	2126	G	R	131	163	60	13	7	A:7,G:6,T:0,C:0,N(*):0	Heterozygous
Locus_5224_Transcript_7/7_Confidence_0.619_Length_2594	2140	A	R	83	83	60	11	5	A:6,G:5,T:0,C:0,N(*):0	Heterozygous
Locus_5224_Transcript_7/7_Confidence_0.619_Length_2594	2152	A	R	65	65	60	13	4	A:9,G:4,T:0,C:0,N(*):0	Heterozygous
Locus_5224_Transcript_7/7_Confidence_0.619_Length_2594	2176	A	R	95	95	60	13	5	A:8,G:5,T:0,C:0,N(*):0	Heterozygous
Locus_5224_Transcript_7/7_Confidence_0.619_Length_2594	2270	A	R	63	63	60	19	4	A:15,G:4,T:0,C:0,N(*):0	Heterozygous
Locus_6304_Transcript_1/1_Confidence_1.000_Length_1717	1441	A	R	190	190	60	32	13	A:19,G:13,T:0,C:0,N(*):0	Heterozygous
Locus_26397_Transcript_1/6_Confidence_0.375_Length_215	94	A	W	78	78	60	13	5	A:8,G:0,T:5,C:0,N(*):0	Heterozygous
Locus_215_Transcript_3/6_Confidence_0.333_Length_404	45	A	R	46	46	60	18	4	A:14,G:4,T:0,C:0,N(*):0	Heterozygous
Locus_215_Transcript_3/6_Confidence_0.333_Length_404	66	A	D	52	52	60	24	6	A:18,G:2,T:4,C:0,N(*):0	Heterozygous
Locus_215_Transcript_3/6_Confidence_0.333_Length_404	132	C	Y	204	204	60	39	12	A:0,G:0,T:12,C:27,N(*):0	Heterozygous
Locus_215_Transcript_3/6_Confidence_0.333_Length_404	181	G	K	228	228	60	37	16	A:0,G:21,T:16,C:0,N(*):0	Heterozygous
Locus_215_Transcript_3/6_Confidence_0.333_Length_404	184	A	R	216	216	60	36	13	A:23,G:13,T:0,C:0,N(*):0	Heterozygous
Locus_215_Transcript_3/6_Confidence_0.333_Length_404	242	T	Y	217	217	60	40	15	A:0,G:0,T:25,C:15,N(*):0	Heterozygous
Locus_215_Transcript_3/6_Confidence_0.333_Length_404	254	T	W	228	228	60	54	23	A:23,G:0,T:31,C:0,N(*):0	Heterozygous
Locus_215_Transcript_3/6_Confidence_0.333_Length_404	309	G	R	228	228	60	88	26	A:26,G:62,T:0,C:0,N(*):0	Heterozygous
Locus_22987_Transcript_1/2_Confidence_1.000_Length_329	162	C	Y	78	110	60	11	7	A:0,G:0,T:7,C:4,N(*):0	Heterozygous
Locus_22987_Transcript_1/2_Confidence_1.000_Length_329	206	T	Y	60	60	60	13	4	A:0,G:0,T:9,C:4,N(*):0	Heterozygous
Locus_22987_Transcript_1/2_Confidence_1.000_Length_329	207	G	K	61	61	60	13	4	A:0,G:9,T:4,C:0,N(*):0	Heterozygous
Locus_41955_Transcript_1/5_Confidence_0.261_Length_1546	33	T	C	60	60	60	11	11	A:0,G:0,T:0,C:11,N(*):0	Homozygous
Locus_41955_Transcript_1/5_Confidence_0.261_Length_1546	34	G	A	60	60	60	11	11	A:11,G:0,T:0,C:0,N(*):0	Homozygous
Locus_41955_Transcript_1/5_Confidence_0.261_Length_1546	37	T	C	60	60	60	11	11	A:0,G:0,T:0,C:11,N(*):0	Homozygous
Locus_41955_Transcript_1/5_Confidence_0.261_Length_1546	145	T	W	118	178	60	17	11	A:11,G:0,T:6,C:0,N(*):0	Heterozygous
Locus_41955_Transcript_1/5_Confidence_0.261_Length_1546	151	G	R	115	178	60	18	12	A:12,G:6,T:0,C:0,N(*):0	Heterozygous
Locus_41955_Transcript_1/5_Confidence_0.261_Length_1546	170	T	W	92	146	60	14	9	A:9,G:0,T:5,C:0,N(*):0	Heterozygous
Locus_41955_Transcript_1/5_Confidence_0.261_Length_1546	504	A	M	66	66	60	15	9	A:6,G:0,T:0,C:9,N(*):0	Heterozygous
Locus_41955_Transcript_1/5_Confidence_0.261_Length_1546	510	A	M	31	31	60	14	5	A:9,G:0,T:0,C:5,N(*):0	Heterozygous
Locus_41955_Transcript_1/5_Confidence_0.261_Length_1546	889	G	R	145	145	60	19	7	A:7,G:12,T:0,C:0,N(*):0	Heterozygous
Locus_10297_Transcript_10/11_Confidence_0.224_Length_719	212	A	G	66	66	60	13	13	A:0,G:13,T:0,C:0,N(*):0	Homozygous
Locus_10297_Transcript_10/11_Confidence_0.224_Length_719	215	G	A	66	66	60	13	13	A:13,G:0,T:0,C:0,N(*):0	Homozygous
Locus_14792_Transcript_3/3_Confidence_0.600_Length_3783	1906	A	V	64	64	60	18	5	A:13,G:4,T:0,C:1,N(*):0	Heterozygous
Locus_26435_Transcript_2/2_Confidence_1.000_Length_2562	1902	C	Y	149	149	60	23	8	A:0,G:0,T:8,C:15,N(*):0	Heterozygous
Locus_2077_Transcript_1/1_Confidence_1.000_Length_1306	802	A	R	125	125	60	29	8	A:21,G:8,T:0,C:0,N(*):0	Heterozygous
Locus_2563_Transcript_1/1_Confidence_1.000_Length_3334	302	G	D	165	165	60	93	20	A:2,G:73,T:18,C:0,N(*):0	Heterozygous
Locus_2563_Transcript_1/1_Confidence_1.000_Length_3334	1819	T	Y	179	179	60	71	16	A:0,G:0,T:55,C:16,N(*):0	Heterozygous
Locus_2563_Transcript_1/1_Confidence_1.000_Length_3334	1954	T	Y	184	184	60	72	20	A:0,G:0,T:52,C:20,N(*):0	Heterozygous
Locus_2563_Transcript_1/1_Confidence_1.000_Length_3334	2174	C	H	148	148	60	74	16	A:15,G:0,T:1,C:58,N(*):0	Heterozygous
Locus_2563_Transcript_1/1_Confidence_1.000_Length_3334	2177	C	S	162	162	60	77	16	A:0,G:16,T:0,C:61,N(*):0	Heterozygous
Locus_2563_Transcript_1/1_Confidence_1.000_Length_3334	3240	G	R	117	117	60	87	20	A:20,G:67,T:0,C:0,N(*):0	Heterozygous
Locus_10054_Transcript_1/1_Confidence_1.000_Length_2098	894	C	Y	228	228	60	136	41	A:0,G:0,T:41,C:95,N(*):0	Heterozygous
Locus_10054_Transcript_1/1_Confidence_1.000_Length_2098	1777	C	M	228	228	60	155	72	A:72,G:0,T:0,C:83,N(*):0	Heterozygous
Locus_5507_Transcript_2/3_Confidence_0.556_Length_1907	1287	T	Y	115	115	60	20	6	A:0,G:0,T:14,C:6,N(*):0	Heterozygous
Locus_5507_Transcript_2/3_Confidence_0.556_Length_1907	1473	G	S	172	172	60	39	12	A:0,G:27,T:0,C:12,N(*):0	Heterozygous
Locus_38533_Transcript_1/1_Confidence_1.000_Length_595	318	G	R	79	79	60	10	4	A:4,G:6,T:0,C:0,N(*):0	Heterozygous
Locus_13710_Transcript_1/1_Confidence_1.000_Length_3740	228	A	M	54	54	60	12	4	A:8,G:0,T:0,C:4,N(*):0	Heterozygous
Locus_13710_Transcript_1/1_Confidence_1.000_Length_3740	1853	A	R	228	228	60	37	16	A:21,G:16,T:0,C:0,N(*):0	Heterozygous
Locus_13710_Transcript_1/1_Confidence_1.000_Length_3740	2971	G	R	198	198	60	27	11	A:11,G:16,T:0,C:0,N(*):0	Heterozygous
Locus_4329_Transcript_2/6_Confidence_0.250_Length_168	61	T	Y	118	118	60	18	8	A:0,G:0,T:10,C:8,N(*):0	Heterozygous
Locus_4329_Transcript_2/6_Confidence_0.250_Length_168	159	G	R	68	68	60	11	4	A:4,G:7,T:0,C:0,N(*):0	Heterozygous
Locus_37_Transcript_8/8_Confidence_0.421_Length_3044	1022	G	V	228	228	60	90	38	A:37,G:52,T:0,C:1,N(*):0	Heterozygous
Locus_4104_Transcript_2/3_Confidence_0.667_Length_4189	554	C	Y	114	114	60	14	6	A:0,G:0,T:6,C:8,N(*):0	Heterozygous
Locus_4104_Transcript_2/3_Confidence_0.667_Length_4189	2208	A	M	228	228	60	43	15	A:28,G:0,T:0,C:15,N(*):0	Heterozygous
Locus_4104_Transcript_2/3_Confidence_0.667_Length_4189	2286	A	W	228	228	60	30	15	A:15,G:0,T:15,C:0,N(*):0	Heterozygous
Locus_4104_Transcript_2/3_Confidence_0.667_Length_4189	3096	G	R	228	228	60	46	17	A:17,G:29,T:0,C:0,N(*):0	Heterozygous
Locus_16600_Transcript_1/1_Confidence_1.000_Length_3649	163	T	K	228	228	60	45	16	A:0,G:16,T:29,C:0,N(*):0	Heterozygous
Locus_16600_Transcript_1/1_Confidence_1.000_Length_3649	323	G	R	223	223	60	61	19	A:19,G:42,T:0,C:0,N(*):0	Heterozygous
Locus_11627_Transcript_3/4_Confidence_0.538_Length_457	167	T	Y	83	83	60	13	5	A:0,G:0,T:8,C:5,N(*):0	Heterozygous
Locus_11627_Transcript_3/4_Confidence_0.538_Length_457	188	A	R	60	171	60	34	28	A:6,G:28,T:0,C:0,N(*):0	Heterozygous
Locus_11627_Transcript_3/4_Confidence_0.538_Length_457	376	C	Y	118	118	60	66	18	A:0,G:0,T:18,C:48,N(*):0	Heterozygous
Locus_11627_Transcript_3/4_Confidence_0.538_Length_457	409	A	G	126	126	60	33	33	A:0,G:33,T:0,C:0,N(*):0	Homozygous
Locus_1965_Transcript_8/11_Confidence_0.467_Length_1936	165	A	W	204	204	60	30	11	A:19,G:0,T:11,C:0,N(*):0	Heterozygous
Locus_1965_Transcript_8/11_Confidence_0.467_Length_1936	282	A	M	228	228	60	47	16	A:31,G:0,T:0,C:16,N(*):0	Heterozygous
Locus_1965_Transcript_8/11_Confidence_0.467_Length_1936	998	A	R	228	228	60	49	22	A:27,G:22,T:0,C:0,N(*):0	Heterozygous
Locus_1965_Transcript_8/11_Confidence_0.467_Length_1936	1191	C	M	228	228	60	27	14	A:14,G:0,T:0,C:13,N(*):0	Heterozygous
Locus_1965_Transcript_8/11_Confidence_0.467_Length_1936	1216	A	R	130	130	60	24	7	A:17,G:7,T:0,C:0,N(*):0	Heterozygous
Locus_59853_Transcript_2/2_Confidence_1.000_Length_288	37	G	R	56	101	60	10	6	A:6,G:4,T:0,C:0,N(*):0	Heterozygous
Locus_59853_Transcript_2/2_Confidence_1.000_Length_288	40	A	R	68	68	60	10	4	A:6,G:4,T:0,C:0,N(*):0	Heterozygous
Locus_59853_Transcript_2/2_Confidence_1.000_Length_288	150	A	W	52	52	60	19	4	A:15,G:0,T:4,C:0,N(*):0	Heterozygous
Locus_9657_Transcript_1/5_Confidence_0.545_Length_4702	204	G	R	73	73	60	13	4	A:4,G:9,T:0,C:0,N(*):0	Heterozygous
Locus_19239_Transcript_1/2_Confidence_1.000_Length_1687	725	A	W	215	215	60	33	13	A:20,G:0,T:13,C:0,N(*):0	Heterozygous
Locus_964_Transcript_1/2_Confidence_1.000_Length_4800	686	T	Y	111	111	60	172	31	A:0,G:0,T:141,C:31,N(*):0	Heterozygous
Locus_964_Transcript_1/2_Confidence_1.000_Length_4800	3614	A	R	106	106	60	145	24	A:121,G:24,T:0,C:0,N(*):0	Heterozygous
Locus_61594_Transcript_1/1_Confidence_1.000_Length_236	145	T	Y	197	197	60	59	16	A:0,G:0,T:43,C:16,N(*):0	Heterozygous
Locus_37832_Transcript_1/1_Confidence_1.000_Length_1267	662	G	R	176	176	60	76	18	A:18,G:58,T:0,C:0,N(*):0	Heterozygous
Locus_37832_Transcript_1/1_Confidence_1.000_Length_1267	682	G	V	228	228	60	71	24	A:1,G:47,T:0,C:23,N(*):0	Heterozygous
Locus_37832_Transcript_1/1_Confidence_1.000_Length_1267	1231	C	Y	117	117	60	46	15	A:0,G:0,T:15,C:31,N(*):0	Heterozygous
Locus_54395_Transcript_1/1_Confidence_1.000_Length_214	180	G	A	255	255	60	101	101	A:101,G:0,T:0,C:0,N(*):0	Homozygous
Locus_54395_Transcript_1/1_Confidence_1.000_Length_214	208	T	K	72	72	60	10	4	A:0,G:4,T:6,C:0,N(*):0	Heterozygous
Locus_38538_Transcript_2/6_Confidence_0.143_Length_801	278	T	Y	159	159	60	19	8	A:0,G:0,T:11,C:8,N(*):0	Heterozygous
Locus_38538_Transcript_2/6_Confidence_0.143_Length_801	288	T	Y	153	153	60	16	7	A:0,G:0,T:9,C:7,N(*):0	Heterozygous
Locus_38538_Transcript_2/6_Confidence_0.143_Length_801	333	C	Y	90	90	60	19	6	A:0,G:0,T:6,C:13,N(*):0	Heterozygous
Locus_38538_Transcript_2/6_Confidence_0.143_Length_801	334	T	Y	54	54	60	19	4	A:0,G:0,T:15,C:4,N(*):0	Heterozygous
Locus_38538_Transcript_2/6_Confidence_0.143_Length_801	339	T	Y	151	151	60	19	7	A:0,G:0,T:12,C:7,N(*):0	Heterozygous
Locus_38538_Transcript_2/6_Confidence_0.143_Length_801	387	C	Y	85	85	60	13	5	A:0,G:0,T:5,C:8,N(*):0	Heterozygous
Locus_20566_Transcript_1/1_Confidence_1.000_Length_1108	84	T	Y	135	135	60	21	10	A:0,G:0,T:11,C:10,N(*):0	Heterozygous
Locus_20566_Transcript_1/1_Confidence_1.000_Length_1108	1038	A	R	58	58	60	15	4	A:11,G:4,T:0,C:0,N(*):0	Heterozygous
Locus_1866_Transcript_5/5_Confidence_0.409_Length_4994	1140	T	Y	78	78	60	17	5	A:0,G:0,T:12,C:5,N(*):0	Heterozygous
Locus_1866_Transcript_5/5_Confidence_0.409_Length_4994	4757	A	R	70	70	60	16	4	A:12,G:4,T:0,C:0,N(*):0	Heterozygous
Locus_11447_Transcript_3/3_Confidence_0.765_Length_324	196	C	Y	89	89	60	35	10	A:0,G:0,T:10,C:25,N(*):0	Heterozygous
Locus_149_Transcript_1/2_Confidence_1.000_Length_161	36	G	A	255	255	60	186	186	A:186,G:0,T:0,C:0,N(*):0	Homozygous
Locus_149_Transcript_1/2_Confidence_1.000_Length_161	78	C	Y	228	228	60	437	116	A:0,G:0,T:116,C:321,N(*):0	Heterozygous
Locus_7675_Transcript_6/9_Confidence_0.636_Length_2117	741	A	M	228	228	60	152	53	A:99,G:0,T:0,C:53,N(*):0	Heterozygous
Locus_7675_Transcript_6/9_Confidence_0.636_Length_2117	994	A	R	228	228	60	204	58	A:146,G:58,T:0,C:0,N(*):0	Heterozygous
Locus_7675_Transcript_6/9_Confidence_0.636_Length_2117	1447	G	R	228	228	60	82	44	A:44,G:38,T:0,C:0,N(*):0	Heterozygous
Locus_9982_Transcript_1/3_Confidence_0.500_Length_2634	1629	C	M	68	68	60	33	8	A:8,G:0,T:0,C:25,N(*):0	Heterozygous
Locus_3946_Transcript_5/10_Confidence_0.559_Length_817	176	C	Y	136	136	60	99	27	A:0,G:0,T:27,C:72,N(*):0	Heterozygous
Locus_3946_Transcript_5/10_Confidence_0.559_Length_817	235	A	R	106	106	60	49	11	A:38,G:11,T:0,C:0,N(*):0	Heterozygous
Locus_3946_Transcript_5/10_Confidence_0.559_Length_817	316	T	Y	72	72	60	50	11	A:0,G:0,T:39,C:11,N(*):0	Heterozygous
Locus_3946_Transcript_5/10_Confidence_0.559_Length_817	343	A	W	146	146	60	75	38	A:37,G:0,T:38,C:0,N(*):0	Heterozygous
Locus_3946_Transcript_5/10_Confidence_0.559_Length_817	358	A	H	171	228	60	80	32	A:48,G:0,T:4,C:28,N(*):0	Heterozygous
Locus_3946_Transcript_5/10_Confidence_0.559_Length_817	733	T	C	255	255	60	90	90	A:0,G:0,T:0,C:90,N(*):0	Homozygous
Locus_3946_Transcript_5/10_Confidence_0.559_Length_817	756	G	R	71	126	60	37	33	A:33,G:4,T:0,C:0,N(*):0	Heterozygous
Locus_37172_Transcript_1/3_Confidence_0.400_Length_1014	510	G	R	228	228	60	44	16	A:16,G:28,T:0,C:0,N(*):0	Heterozygous
Locus_37172_Transcript_1/3_Confidence_0.400_Length_1014	534	A	V	228	228	60	39	16	A:23,G:15,T:0,C:1,N(*):0	Heterozygous
Locus_11925_Transcript_1/1_Confidence_1.000_Length_4205	152	A	R	152	170	60	22	9	A:13,G:9,T:0,C:0,N(*):0	Heterozygous
Locus_11925_Transcript_1/1_Confidence_1.000_Length_4205	482	A	M	193	223	60	23	12	A:11,G:0,T:0,C:12,N(*):0	Heterozygous
Locus_11925_Transcript_1/1_Confidence_1.000_Length_4205	1110	C	Y	101	101	60	16	6	A:0,G:0,T:6,C:10,N(*):0	Heterozygous
Locus_31930_Transcript_1/1_Confidence_1.000_Length_2124	1250	A	D	44	44	60	18	5	A:13,G:1,T:4,C:0,N(*):0	Heterozygous
Locus_13259_Transcript_9/12_Confidence_0.463_Length_2877	1172	C	M	76	76	60	12	4	A:4,G:0,T:0,C:8,N(*):0	Heterozygous
Locus_13259_Transcript_9/12_Confidence_0.463_Length_2877	1877	G	R	166	166	60	29	11	A:11,G:18,T:0,C:0,N(*):0	Heterozygous
Locus_47636_Transcript_4/4_Confidence_0.812_Length_529	37	G	A	255	255	60	144	144	A:144,G:0,T:0,C:0,N(*):0	Homozygous
Locus_888_Transcript_1/1_Confidence_1.000_Length_1021	216	C	Y	87	108	60	10	6	A:0,G:0,T:6,C:4,N(*):0	Heterozygous
Locus_3468_Transcript_3/3_Confidence_0.667_Length_1715	1362	G	R	92	92	60	27	7	A:7,G:20,T:0,C:0,N(*):0	Heterozygous
Locus_1792_Transcript_3/3_Confidence_0.500_Length_4004	453	A	R	180	180	60	32	10	A:22,G:10,T:0,C:0,N(*):0	Heterozygous
Locus_1792_Transcript_3/3_Confidence_0.500_Length_4004	2760	G	R	144	166	60	16	9	A:9,G:7,T:0,C:0,N(*):0	Heterozygous
Locus_1792_Transcript_3/3_Confidence_0.500_Length_4004	2883	T	Y	141	141	60	14	7	A:0,G:0,T:7,C:7,N(*):0	Heterozygous
Locus_54369_Transcript_2/3_Confidence_0.700_Length_274	63	C	A	114	114	60	29	29	A:29,G:0,T:0,C:0,N(*):0	Homozygous
Locus_54369_Transcript_2/3_Confidence_0.700_Length_274	67	T	K	44	117	60	32	30	A:0,G:30,T:2,C:0,N(*):0	Heterozygous
Locus_54369_Transcript_2/3_Confidence_0.700_Length_274	71	G	R	52	126	60	35	33	A:33,G:2,T:0,C:0,N(*):0	Heterozygous
Locus_54369_Transcript_2/3_Confidence_0.700_Length_274	144	G	R	118	160	60	23	14	A:14,G:9,T:0,C:0,N(*):0	Heterozygous
Locus_54369_Transcript_2/3_Confidence_0.700_Length_274	157	G	R	93	98	60	13	7	A:7,G:6,T:0,C:0,N(*):0	Heterozygous
Locus_54369_Transcript_2/3_Confidence_0.700_Length_274	158	T	Y	100	107	60	13	7	A:0,G:0,T:6,C:7,N(*):0	Heterozygous
Locus_54369_Transcript_2/3_Confidence_0.700_Length_274	159	C	Y	102	102	60	13	6	A:0,G:0,T:6,C:7,N(*):0	Heterozygous
Locus_13498_Transcript_1/1_Confidence_1.000_Length_1840	1211	G	K	228	228	60	44	21	A:0,G:23,T:21,C:0,N(*):0	Heterozygous
Locus_13498_Transcript_1/1_Confidence_1.000_Length_1840	1746	G	R	123	123	60	33	12	A:12,G:21,T:0,C:0,N(*):0	Heterozygous
Locus_19815_Transcript_1/1_Confidence_1.000_Length_902	475	T	Y	75	75	60	11	4	A:0,G:0,T:7,C:4,N(*):0	Heterozygous
Locus_429_Transcript_4/11_Confidence_0.535_Length_2559	794	A	W	64	64	60	11	4	A:7,G:0,T:4,C:0,N(*):0	Heterozygous
Locus_429_Transcript_4/11_Confidence_0.535_Length_2559	798	A	R	71	71	60	10	4	A:6,G:4,T:0,C:0,N(*):0	Heterozygous
Locus_18133_Transcript_2/4_Confidence_0.700_Length_962	812	T	W	110	110	60	10	5	A:5,G:0,T:5,C:0,N(*):0	Heterozygous
Locus_18133_Transcript_2/4_Confidence_0.700_Length_962	840	G	S	76	76	60	10	4	A:0,G:6,T:0,C:4,N(*):0	Heterozygous
Locus_54944_Transcript_2/6_Confidence_0.545_Length_614	319	A	W	139	139	60	25	9	A:16,G:0,T:9,C:0,N(*):0	Heterozygous
Locus_2255_Transcript_2/3_Confidence_0.750_Length_3205	497	T	Y	228	228	60	30	15	A:0,G:0,T:15,C:15,N(*):0	Heterozygous
Locus_2255_Transcript_2/3_Confidence_0.750_Length_3205	2187	T	W	226	226	60	34	13	A:13,G:0,T:21,C:0,N(*):0	Heterozygous
Locus_2255_Transcript_2/3_Confidence_0.750_Length_3205	2447	T	Y	146	146	60	51	12	A:0,G:0,T:39,C:12,N(*):0	Heterozygous
Locus_2255_Transcript_2/3_Confidence_0.750_Length_3205	2457	A	W	155	155	60	48	12	A:36,G:0,T:12,C:0,N(*):0	Heterozygous
Locus_2255_Transcript_2/3_Confidence_0.750_Length_3205	3153	A	R	101	101	60	33	10	A:23,G:10,T:0,C:0,N(*):0	Heterozygous
Locus_1354_Transcript_5/9_Confidence_0.654_Length_3878	343	C	Y	100	100	60	14	5	A:0,G:0,T:5,C:9,N(*):0	Heterozygous
Locus_1354_Transcript_5/9_Confidence_0.654_Length_3878	3142	A	R	32	86	60	13	9	A:4,G:9,T:0,C:0,N(*):0	Heterozygous
Locus_14099_Transcript_1/1_Confidence_1.000_Length_958	358	A	R	189	189	60	23	10	A:13,G:10,T:0,C:0,N(*):0	Heterozygous
Locus_6744_Transcript_1/1_Confidence_1.000_Length_1689	328	C	M	228	228	60	172	47	A:47,G:0,T:0,C:125,N(*):0	Heterozygous
Locus_6744_Transcript_1/1_Confidence_1.000_Length_1689	777	T	Y	228	228	60	188	79	A:0,G:0,T:109,C:79,N(*):0	Heterozygous
Locus_6744_Transcript_1/1_Confidence_1.000_Length_1689	1113	G	V	228	228	60	95	41	A:40,G:54,T:0,C:1,N(*):0	Heterozygous
Locus_6744_Transcript_1/1_Confidence_1.000_Length_1689	1558	C	Y	228	228	60	50	16	A:0,G:0,T:16,C:34,N(*):0	Heterozygous
Locus_35949_Transcript_1/1_Confidence_1.000_Length_1700	806	G	R	228	228	60	130	40	A:40,G:90,T:0,C:0,N(*):0	Heterozygous
Locus_35949_Transcript_1/1_Confidence_1.000_Length_1700	1416	C	K	255	255	60	178	178	A:0,G:1,T:177,C:0,N(*):0	Heterozygous
Locus_4138_Transcript_3/3_Confidence_0.667_Length_6874	4928	G	R	224	228	60	24	12	A:12,G:12,T:0,C:0,N(*):0	Heterozygous
Locus_12331_Transcript_1/1_Confidence_1.000_Length_2034	454	T	Y	228	228	60	25	12	A:0,G:0,T:13,C:12,N(*):0	Heterozygous
Locus_12331_Transcript_1/1_Confidence_1.000_Length_2034	677	G	S	81	81	60	12	4	A:0,G:8,T:0,C:4,N(*):0	Heterozygous
Locus_35016_Transcript_2/2_Confidence_1.000_Length_5247	1644	T	K	95	95	60	17	6	A:0,G:6,T:11,C:0,N(*):0	Heterozygous
Locus_35016_Transcript_2/2_Confidence_1.000_Length_5247	2655	C	S	147	147	60	36	10	A:0,G:10,T:0,C:26,N(*):0	Heterozygous
Locus_2306_Transcript_1/1_Confidence_1.000_Length_1888	1209	G	R	180	180	60	25	10	A:10,G:15,T:0,C:0,N(*):0	Heterozygous
Locus_4600_Transcript_1/1_Confidence_1.000_Length_1154	229	C	M	215	215	60	38	14	A:14,G:0,T:0,C:24,N(*):0	Heterozygous
Locus_38529_Transcript_2/2_Confidence_1.000_Length_2925	253	C	Y	60	60	60	14	4	A:0,G:0,T:4,C:10,N(*):0	Heterozygous
Locus_38529_Transcript_2/2_Confidence_1.000_Length_2925	1480	A	W	85	85	60	18	5	A:13,G:0,T:5,C:0,N(*):0	Heterozygous
Locus_38529_Transcript_2/2_Confidence_1.000_Length_2925	2185	C	M	157	171	60	15	8	A:8,G:0,T:0,C:7,N(*):0	Heterozygous
Locus_38529_Transcript_2/2_Confidence_1.000_Length_2925	2294	A	R	61	121	60	15	11	A:4,G:11,T:0,C:0,N(*):0	Heterozygous
Locus_18938_Transcript_1/1_Confidence_1.000_Length_2856	2734	A	R	67	67	60	30	6	A:24,G:6,T:0,C:0,N(*):0	Heterozygous
Locus_14563_Transcript_1/2_Confidence_1.000_Length_720	451	T	D	99	99	60	18	7	A:1,G:6,T:11,C:0,N(*):0	Heterozygous
Locus_35324_Transcript_3/3_Confidence_0.429_Length_160	126	T	Y	66	135	60	19	14	A:0,G:0,T:5,C:14,N(*):0	Heterozygous
Locus_35324_Transcript_3/3_Confidence_0.429_Length_160	131	T	K	46	46	60	17	4	A:0,G:4,T:13,C:0,N(*):0	Heterozygous
Locus_351_Transcript_1/2_Confidence_1.000_Length_1755	1156	T	W	228	228	60	49	18	A:18,G:0,T:31,C:0,N(*):0	Heterozygous
Locus_351_Transcript_1/2_Confidence_1.000_Length_1755	1297	C	Y	228	228	60	49	25	A:0,G:0,T:25,C:24,N(*):0	Heterozygous
Locus_351_Transcript_1/2_Confidence_1.000_Length_1755	1468	A	R	193	193	60	39	13	A:26,G:13,T:0,C:0,N(*):0	Heterozygous
Locus_442_Transcript_3/3_Confidence_0.714_Length_492	63	G	K	39	54	60	10	9	A:0,G:1,T:9,C:0,N(*):0	Heterozygous
Locus_442_Transcript_3/3_Confidence_0.714_Length_492	64	G	K	72	99	60	25	24	A:0,G:1,T:24,C:0,N(*):0	Heterozygous
Locus_442_Transcript_3/3_Confidence_0.714_Length_492	65	A	R	132	162	60	46	45	A:1,G:45,T:0,C:0,N(*):0	Heterozygous
Locus_442_Transcript_3/3_Confidence_0.714_Length_492	287	G	N	142	228	60	191	150	A:2,G:41,T:145,C:3,N(*):0	Heterozygous
Locus_442_Transcript_3/3_Confidence_0.714_Length_492	289	C	S	228	228	60	193	75	A:0,G:1,T:74,C:118,N(*):0	Heterozygous
Locus_6674_Transcript_2/2_Confidence_1.000_Length_563	146	G	R	126	126	60	17	7	A:7,G:10,T:0,C:0,N(*):0	Heterozygous
Locus_6674_Transcript_2/2_Confidence_1.000_Length_563	196	G	R	158	158	60	20	11	A:11,G:9,T:0,C:0,N(*):0	Heterozygous
Locus_6674_Transcript_2/2_Confidence_1.000_Length_563	245	T	W	134	134	60	20	8	A:8,G:0,T:12,C:0,N(*):0	Heterozygous
Locus_6674_Transcript_2/2_Confidence_1.000_Length_563	270	A	M	65	65	60	19	5	A:14,G:0,T:0,C:5,N(*):0	Heterozygous
Locus_4712_Transcript_3/4_Confidence_0.692_Length_317	161	G	N	228	228	60	2429	995	A:1,G:1434,T:993,C:1,N(*):0	Heterozygous
Locus_4712_Transcript_3/4_Confidence_0.692_Length_317	179	G	N	218	218	60	2187	368	A:2,G:1819,T:358,C:8,N(*):0	Heterozygous
Locus_4712_Transcript_3/4_Confidence_0.692_Length_317	262	C	K	255	255	60	2034	2034	A:0,G:1,T:2033,C:0,N(*):0	Heterozygous
Locus_4712_Transcript_3/4_Confidence_0.692_Length_317	263	T	C	255	255	60	2027	2027	A:0,G:0,T:0,C:2027,N(*):0	Homozygous
Locus_4712_Transcript_3/4_Confidence_0.692_Length_317	264	C	W	255	255	60	2014	2014	A:1,G:0,T:2013,C:0,N(*):0	Heterozygous
Locus_25402_Transcript_1/2_Confidence_1.000_Length_1888	108	A	M	107	107	60	26	8	A:18,G:0,T:0,C:8,N(*):0	Heterozygous
Locus_25402_Transcript_1/2_Confidence_1.000_Length_1888	1269	G	R	165	165	60	22	8	A:8,G:14,T:0,C:0,N(*):0	Heterozygous
Locus_29_Transcript_13/13_Confidence_0.339_Length_1423	148	T	C	60	60	60	11	11	A:0,G:0,T:0,C:11,N(*):0	Homozygous
Locus_29_Transcript_13/13_Confidence_0.339_Length_1423	445	A	R	66	66	60	36	8	A:28,G:8,T:0,C:0,N(*):0	Heterozygous
Locus_29_Transcript_13/13_Confidence_0.339_Length_1423	552	T	W	194	194	60	88	20	A:20,G:0,T:68,C:0,N(*):0	Heterozygous
Locus_29_Transcript_13/13_Confidence_0.339_Length_1423	700	G	K	111	111	60	205	48	A:0,G:157,T:48,C:0,N(*):0	Heterozygous
Locus_29_Transcript_13/13_Confidence_0.339_Length_1423	752	A	R	228	228	60	194	75	A:119,G:75,T:0,C:0,N(*):0	Heterozygous
Locus_29_Transcript_13/13_Confidence_0.339_Length_1423	794	T	H	110	110	60	260	51	A:50,G:0,T:209,C:1,N(*):0	Heterozygous
Locus_29_Transcript_13/13_Confidence_0.339_Length_1423	817	T	Y	201	201	60	285	72	A:0,G:0,T:213,C:72,N(*):0	Heterozygous
Locus_29_Transcript_13/13_Confidence_0.339_Length_1423	854	G	R	228	228	60	294	114	A:114,G:180,T:0,C:0,N(*):0	Heterozygous
Locus_29_Transcript_13/13_Confidence_0.339_Length_1423	875	G	R	33	33	60	294	48	A:48,G:246,T:0,C:0,N(*):0	Heterozygous
Locus_29_Transcript_13/13_Confidence_0.339_Length_1423	908	T	Y	228	228	60	308	141	A:0,G:0,T:167,C:141,N(*):0	Heterozygous
Locus_29_Transcript_13/13_Confidence_0.339_Length_1423	993	C	Y	168	168	60	175	40	A:0,G:0,T:40,C:135,N(*):0	Heterozygous
Locus_29_Transcript_13/13_Confidence_0.339_Length_1423	1039	A	R	179	179	60	119	34	A:85,G:34,T:0,C:0,N(*):0	Heterozygous
Locus_29_Transcript_13/13_Confidence_0.339_Length_1423	1126	G	T	132	132	60	35	35	A:0,G:0,T:35,C:0,N(*):0	Homozygous
Locus_29_Transcript_13/13_Confidence_0.339_Length_1423	1127	A	T	132	132	60	35	35	A:0,G:0,T:35,C:0,N(*):0	Homozygous
Locus_29_Transcript_13/13_Confidence_0.339_Length_1423	1393	A	T	196	196	60	56	56	A:0,G:0,T:56,C:0,N(*):0	Homozygous
Locus_29_Transcript_13/13_Confidence_0.339_Length_1423	1395	G	A	190	190	60	54	54	A:54,G:0,T:0,C:0,N(*):0	Homozygous
Locus_29_Transcript_13/13_Confidence_0.339_Length_1423	1396	T	A	178	178	60	50	50	A:50,G:0,T:0,C:0,N(*):0	Homozygous
Locus_55882_Transcript_1/1_Confidence_1.000_Length_450	163	G	R	228	228	60	37	19	A:19,G:18,T:0,C:0,N(*):0	Heterozygous
Locus_10883_Transcript_1/1_Confidence_1.000_Length_1753	417	C	Y	117	117	60	11	5	A:0,G:0,T:5,C:6,N(*):0	Heterozygous
Locus_9403_Transcript_4/5_Confidence_0.556_Length_3181	1069	T	Y	220	228	60	27	14	A:0,G:0,T:13,C:14,N(*):0	Heterozygous
Locus_9403_Transcript_4/5_Confidence_0.556_Length_3181	2482	T	H	190	190	60	39	16	A:15,G:0,T:23,C:1,N(*):0	Heterozygous
Locus_9395_Transcript_1/1_Confidence_1.000_Length_2921	1206	C	M	204	204	60	29	11	A:11,G:0,T:0,C:18,N(*):0	Heterozygous
Locus_9395_Transcript_1/1_Confidence_1.000_Length_2921	2786	G	V	47	47	60	10	4	A:1,G:6,T:0,C:3,N(*):0	Heterozygous
Locus_3302_Transcript_4/4_Confidence_0.625_Length_2247	1326	A	R	70	70	60	16	4	A:12,G:4,T:0,C:0,N(*):0	Heterozygous
Locus_17319_Transcript_1/1_Confidence_1.000_Length_400	159	C	S	63	63	60	11	4	A:0,G:4,T:0,C:7,N(*):0	Heterozygous
Locus_19858_Transcript_1/1_Confidence_1.000_Length_1596	1277	C	Y	74	74	60	14	4	A:0,G:0,T:4,C:10,N(*):0	Heterozygous
Locus_1676_Transcript_1/4_Confidence_0.500_Length_1378	161	C	S	97	97	60	15	6	A:0,G:6,T:0,C:9,N(*):0	Heterozygous
Locus_1676_Transcript_1/4_Confidence_0.500_Length_1378	162	C	Y	98	98	60	15	6	A:0,G:0,T:6,C:9,N(*):0	Heterozygous
Locus_2685_Transcript_1/2_Confidence_1.000_Length_1948	157	G	R	228	228	60	83	26	A:26,G:57,T:0,C:0,N(*):0	Heterozygous
Locus_2685_Transcript_1/2_Confidence_1.000_Length_1948	724	G	R	26	26	60	148	24	A:24,G:124,T:0,C:0,N(*):0	Heterozygous
Locus_2685_Transcript_1/2_Confidence_1.000_Length_1948	1338	A	R	132	168	60	48	47	A:1,G:47,T:0,C:0,N(*):0	Heterozygous
Locus_8269_Transcript_1/3_Confidence_0.714_Length_2741	854	T	Y	228	228	60	39	14	A:0,G:0,T:25,C:14,N(*):0	Heterozygous
Locus_8269_Transcript_1/3_Confidence_0.714_Length_2741	1022	T	Y	205	205	60	36	13	A:0,G:0,T:23,C:13,N(*):0	Heterozygous
Locus_14537_Transcript_1/2_Confidence_1.000_Length_4115	2847	A	R	121	181	60	18	11	A:7,G:11,T:0,C:0,N(*):0	Heterozygous
Locus_37842_Transcript_1/1_Confidence_1.000_Length_3000	1248	A	R	204	226	60	28	14	A:14,G:14,T:0,C:0,N(*):0	Heterozygous
Locus_37842_Transcript_1/1_Confidence_1.000_Length_3000	1312	A	R	66	66	60	22	6	A:16,G:6,T:0,C:0,N(*):0	Heterozygous
Locus_37842_Transcript_1/1_Confidence_1.000_Length_3000	1427	C	Y	228	228	60	48	20	A:0,G:0,T:20,C:28,N(*):0	Heterozygous
Locus_37842_Transcript_1/1_Confidence_1.000_Length_3000	1782	G	R	228	228	60	58	19	A:19,G:39,T:0,C:0,N(*):0	Heterozygous
Locus_37842_Transcript_1/1_Confidence_1.000_Length_3000	2753	C	Y	145	145	60	25	8	A:0,G:0,T:8,C:17,N(*):0	Heterozygous
Locus_752_Transcript_4/6_Confidence_0.615_Length_3222	74	G	R	56	56	60	15	4	A:4,G:11,T:0,C:0,N(*):0	Heterozygous
Locus_752_Transcript_4/6_Confidence_0.615_Length_3222	80	G	R	68	68	60	24	6	A:6,G:18,T:0,C:0,N(*):0	Heterozygous
Locus_752_Transcript_4/6_Confidence_0.615_Length_3222	645	G	R	135	135	60	37	9	A:9,G:28,T:0,C:0,N(*):0	Heterozygous
Locus_20891_Transcript_1/1_Confidence_1.000_Length_1025	707	C	S	85	85	60	12	4	A:0,G:4,T:0,C:8,N(*):0	Heterozygous
Locus_3021_Transcript_1/3_Confidence_0.800_Length_4304	461	T	Y	139	139	60	24	8	A:0,G:0,T:16,C:8,N(*):0	Heterozygous
Locus_3021_Transcript_1/3_Confidence_0.800_Length_4304	627	C	Y	220	220	60	37	16	A:0,G:0,T:16,C:21,N(*):0	Heterozygous
Locus_3021_Transcript_1/3_Confidence_0.800_Length_4304	632	G	R	177	177	60	35	13	A:13,G:22,T:0,C:0,N(*):0	Heterozygous
Locus_3021_Transcript_1/3_Confidence_0.800_Length_4304	649	G	S	209	209	60	37	14	A:0,G:23,T:0,C:14,N(*):0	Heterozygous
Locus_3021_Transcript_1/3_Confidence_0.800_Length_4304	813	G	S	72	72	60	40	8	A:0,G:32,T:0,C:8,N(*):0	Heterozygous
Locus_3021_Transcript_1/3_Confidence_0.800_Length_4304	1116	G	R	228	228	60	38	17	A:17,G:21,T:0,C:0,N(*):0	Heterozygous
Locus_3021_Transcript_1/3_Confidence_0.800_Length_4304	2321	C	Y	103	103	60	30	7	A:0,G:0,T:7,C:23,N(*):0	Heterozygous
Locus_3021_Transcript_1/3_Confidence_0.800_Length_4304	2711	G	R	220	220	60	40	14	A:14,G:26,T:0,C:0,N(*):0	Heterozygous
Locus_3021_Transcript_1/3_Confidence_0.800_Length_4304	3746	A	R	89	89	60	31	9	A:22,G:9,T:0,C:0,N(*):0	Heterozygous
Locus_11204_Transcript_2/3_Confidence_0.667_Length_2594	2356	A	W	64	64	60	16	4	A:12,G:0,T:4,C:0,N(*):0	Heterozygous
Locus_323_Transcript_1/1_Confidence_1.000_Length_977	181	A	W	136	214	60	27	17	A:10,G:0,T:17,C:0,N(*):0	Heterozygous
Locus_323_Transcript_1/1_Confidence_1.000_Length_977	192	G	K	148	220	60	24	15	A:0,G:9,T:15,C:0,N(*):0	Heterozygous
Locus_323_Transcript_1/1_Confidence_1.000_Length_977	221	A	R	228	228	60	33	16	A:17,G:16,T:0,C:0,N(*):0	Heterozygous
Locus_323_Transcript_1/1_Confidence_1.000_Length_977	224	G	R	228	228	60	34	20	A:20,G:14,T:0,C:0,N(*):0	Heterozygous
Locus_323_Transcript_1/1_Confidence_1.000_Length_977	255	C	M	228	228	60	44	26	A:26,G:0,T:0,C:18,N(*):0	Heterozygous
Locus_323_Transcript_1/1_Confidence_1.000_Length_977	285	A	R	147	147	60	46	11	A:35,G:11,T:0,C:0,N(*):0	Heterozygous
Locus_323_Transcript_1/1_Confidence_1.000_Length_977	286	G	K	145	145	60	46	11	A:0,G:35,T:11,C:0,N(*):0	Heterozygous
Locus_323_Transcript_1/1_Confidence_1.000_Length_977	334	A	R	208	208	60	54	14	A:40,G:14,T:0,C:0,N(*):0	Heterozygous
Locus_323_Transcript_1/1_Confidence_1.000_Length_977	385	A	M	228	228	60	62	21	A:41,G:0,T:0,C:21,N(*):0	Heterozygous
Locus_323_Transcript_1/1_Confidence_1.000_Length_977	401	C	M	228	228	60	64	20	A:20,G:0,T:0,C:44,N(*):0	Heterozygous
Locus_323_Transcript_1/1_Confidence_1.000_Length_977	574	A	M	195	195	60	47	13	A:34,G:0,T:0,C:13,N(*):0	Heterozygous
Locus_323_Transcript_1/1_Confidence_1.000_Length_977	637	C	Y	228	228	60	55	25	A:0,G:0,T:25,C:30,N(*):0	Heterozygous
Locus_128_Transcript_2/4_Confidence_0.417_Length_1378	320	G	K	81	111	60	10	6	A:0,G:4,T:6,C:0,N(*):0	Heterozygous
Locus_128_Transcript_2/4_Confidence_0.417_Length_1378	1350	A	W	37	105	60	28	26	A:2,G:0,T:26,C:0,N(*):0	Heterozygous
Locus_128_Transcript_2/4_Confidence_0.417_Length_1378	1351	G	S	31	99	60	26	24	A:0,G:2,T:0,C:24,N(*):0	Heterozygous
Locus_47858_Transcript_1/1_Confidence_1.000_Length_589	438	C	Y	195	195	60	32	12	A:0,G:0,T:12,C:20,N(*):0	Heterozygous
Locus_6197_Transcript_1/1_Confidence_1.000_Length_2009	1127	A	W	71	71	60	25	6	A:19,G:0,T:6,C:0,N(*):0	Heterozygous
Locus_6197_Transcript_1/1_Confidence_1.000_Length_2009	1130	T	K	86	86	60	25	7	A:0,G:7,T:18,C:0,N(*):0	Heterozygous
Locus_6197_Transcript_1/1_Confidence_1.000_Length_2009	1132	A	R	114	189	60	25	16	A:9,G:16,T:0,C:0,N(*):0	Heterozygous
Locus_34695_Transcript_3/5_Confidence_0.500_Length_716	616	G	S	78	78	60	11	4	A:0,G:7,T:0,C:4,N(*):0	Heterozygous
Locus_2872_Transcript_6/7_Confidence_0.400_Length_2951	336	A	R	105	105	60	16	6	A:10,G:6,T:0,C:0,N(*):0	Heterozygous
Locus_2872_Transcript_6/7_Confidence_0.400_Length_2951	408	C	Y	108	108	60	11	5	A:0,G:0,T:5,C:6,N(*):0	Heterozygous
Locus_2872_Transcript_6/7_Confidence_0.400_Length_2951	588	C	Y	62	62	60	15	4	A:0,G:0,T:4,C:11,N(*):0	Heterozygous
Locus_2872_Transcript_6/7_Confidence_0.400_Length_2951	692	C	S	90	90	60	17	6	A:0,G:1,T:5,C:11,N(*):0	Heterozygous
Locus_2872_Transcript_6/7_Confidence_0.400_Length_2951	708	G	R	124	124	60	21	7	A:7,G:14,T:0,C:0,N(*):0	Heterozygous
Locus_2872_Transcript_6/7_Confidence_0.400_Length_2951	816	A	G	132	132	60	35	35	A:0,G:35,T:0,C:0,N(*):0	Homozygous
Locus_2872_Transcript_6/7_Confidence_0.400_Length_2951	927	G	R	166	166	60	26	9	A:9,G:17,T:0,C:0,N(*):0	Heterozygous
Locus_2872_Transcript_6/7_Confidence_0.400_Length_2951	1427	C	Y	188	188	60	39	11	A:0,G:0,T:11,C:28,N(*):0	Heterozygous
Locus_2872_Transcript_6/7_Confidence_0.400_Length_2951	2009	G	R	174	174	60	50	13	A:13,G:37,T:0,C:0,N(*):0	Heterozygous
Locus_2872_Transcript_6/7_Confidence_0.400_Length_2951	2851	G	N	103	103	60	36	11	A:9,G:25,T:1,C:1,N(*):0	Heterozygous
Locus_7171_Transcript_1/1_Confidence_1.000_Length_444	122	A	R	228	228	60	51	23	A:28,G:23,T:0,C:0,N(*):0	Heterozygous
Locus_7171_Transcript_1/1_Confidence_1.000_Length_444	294	T	W	194	194	60	103	23	A:23,G:0,T:80,C:0,N(*):0	Heterozygous
Locus_8490_Transcript_1/1_Confidence_1.000_Length_412	327	G	R	80	80	60	14	5	A:5,G:9,T:0,C:0,N(*):0	Heterozygous
Locus_19553_Transcript_1/1_Confidence_1.000_Length_670	357	G	K	182	182	60	19	9	A:0,G:10,T:9,C:0,N(*):0	Heterozygous
Locus_36494_Transcript_1/1_Confidence_1.000_Length_1296	943	A	R	157	157	60	24	8	A:16,G:8,T:0,C:0,N(*):0	Heterozygous
Locus_36494_Transcript_1/1_Confidence_1.000_Length_1296	1070	G	R	97	184	60	27	20	A:20,G:7,T:0,C:0,N(*):0	Heterozygous
Locus_36494_Transcript_1/1_Confidence_1.000_Length_1296	1071	G	R	170	170	60	27	9	A:9,G:18,T:0,C:0,N(*):0	Heterozygous
Locus_36494_Transcript_1/1_Confidence_1.000_Length_1296	1072	A	R	119	119	60	27	8	A:19,G:8,T:0,C:0,N(*):0	Heterozygous
Locus_36494_Transcript_1/1_Confidence_1.000_Length_1296	1085	A	R	128	128	60	22	7	A:15,G:7,T:0,C:0,N(*):0	Heterozygous
Locus_8125_Transcript_2/2_Confidence_1.000_Length_1027	616	C	M	228	228	60	516	243	A:243,G:0,T:0,C:273,N(*):0	Heterozygous
Locus_8125_Transcript_2/2_Confidence_1.000_Length_1027	617	T	Y	228	228	60	522	249	A:0,G:0,T:273,C:249,N(*):0	Heterozygous
Locus_1898_Transcript_1/2_Confidence_1.000_Length_1212	180	A	R	228	228	60	68	19	A:49,G:19,T:0,C:0,N(*):0	Heterozygous
Locus_1898_Transcript_1/2_Confidence_1.000_Length_1212	565	C	Y	105	105	60	180	46	A:0,G:0,T:46,C:134,N(*):0	Heterozygous
Locus_1898_Transcript_1/2_Confidence_1.000_Length_1212	716	C	Y	92	114	60	11	5	A:0,G:0,T:5,C:6,N(*):0	Heterozygous
Locus_1898_Transcript_1/2_Confidence_1.000_Length_1212	721	A	M	90	90	60	17	6	A:11,G:0,T:0,C:6,N(*):0	Heterozygous
Locus_1898_Transcript_1/2_Confidence_1.000_Length_1212	722	C	S	105	105	60	18	7	A:0,G:7,T:0,C:11,N(*):0	Heterozygous
Locus_1898_Transcript_1/2_Confidence_1.000_Length_1212	901	T	Y	228	228	60	202	96	A:0,G:0,T:106,C:96,N(*):0	Heterozygous
Locus_15367_Transcript_2/2_Confidence_1.000_Length_3399	623	G	R	44	44	60	15	4	A:4,G:11,T:0,C:0,N(*):0	Heterozygous
Locus_15367_Transcript_2/2_Confidence_1.000_Length_3399	1427	G	R	43	43	60	20	4	A:4,G:16,T:0,C:0,N(*):0	Heterozygous
Locus_15367_Transcript_2/2_Confidence_1.000_Length_3399	2066	G	R	127	127	60	20	9	A:9,G:11,T:0,C:0,N(*):0	Heterozygous
Locus_15367_Transcript_2/2_Confidence_1.000_Length_3399	2414	A	W	70	70	60	12	4	A:8,G:0,T:4,C:0,N(*):0	Heterozygous
Locus_15367_Transcript_2/2_Confidence_1.000_Length_3399	2415	T	W	72	72	60	12	4	A:4,G:0,T:8,C:0,N(*):0	Heterozygous
Locus_15367_Transcript_2/2_Confidence_1.000_Length_3399	2824	A	M	102	180	60	23	17	A:6,G:0,T:0,C:17,N(*):0	Heterozygous
Locus_27468_Transcript_1/1_Confidence_1.000_Length_827	454	A	V	50	50	60	11	4	A:7,G:3,T:0,C:1,N(*):0	Heterozygous
Locus_27468_Transcript_1/1_Confidence_1.000_Length_827	581	T	Y	71	71	60	15	4	A:0,G:0,T:11,C:4,N(*):0	Heterozygous
Locus_2518_Transcript_2/2_Confidence_0.773_Length_1458	1438	G	A	60	60	60	11	11	A:11,G:0,T:0,C:0,N(*):0	Homozygous
Locus_2518_Transcript_2/2_Confidence_0.773_Length_1458	1440	A	T	57	57	60	10	10	A:0,G:0,T:10,C:0,N(*):0	Homozygous
Locus_2518_Transcript_2/2_Confidence_0.773_Length_1458	1442	A	T	57	57	60	10	10	A:0,G:0,T:10,C:0,N(*):0	Homozygous
Locus_2514_Transcript_1/4_Confidence_0.364_Length_1654	1223	T	Y	184	184	60	28	10	A:0,G:0,T:18,C:10,N(*):0	Heterozygous
Locus_2514_Transcript_1/4_Confidence_0.364_Length_1654	1262	T	Y	171	171	60	27	9	A:0,G:0,T:18,C:9,N(*):0	Heterozygous
Locus_2514_Transcript_1/4_Confidence_0.364_Length_1654	1273	T	Y	91	91	60	27	6	A:0,G:0,T:21,C:6,N(*):0	Heterozygous
Locus_5197_Transcript_1/2_Confidence_1.000_Length_2969	796	A	R	138	138	60	15	7	A:8,G:7,T:0,C:0,N(*):0	Heterozygous
Locus_5197_Transcript_1/2_Confidence_1.000_Length_2969	1604	C	Y	118	136	60	11	6	A:0,G:0,T:6,C:5,N(*):0	Heterozygous
Locus_5197_Transcript_1/2_Confidence_1.000_Length_2969	1988	T	Y	76	76	60	14	4	A:0,G:0,T:10,C:4,N(*):0	Heterozygous
Locus_5197_Transcript_1/2_Confidence_1.000_Length_2969	2063	C	Y	105	105	60	22	8	A:0,G:0,T:8,C:14,N(*):0	Heterozygous
Locus_5197_Transcript_1/2_Confidence_1.000_Length_2969	2145	T	Y	68	119	60	13	8	A:0,G:0,T:5,C:8,N(*):0	Heterozygous
Locus_2503_Transcript_1/2_Confidence_1.000_Length_2642	2040	G	R	228	228	60	81	20	A:20,G:61,T:0,C:0,N(*):0	Heterozygous
Locus_2503_Transcript_1/2_Confidence_1.000_Length_2642	2163	A	W	228	228	60	55	27	A:28,G:0,T:27,C:0,N(*):0	Heterozygous
Locus_19508_Transcript_1/2_Confidence_1.000_Length_451	249	C	Y	21	72	60	10	8	A:0,G:0,T:8,C:2,N(*):0	Heterozygous
Locus_1491_Transcript_1/1_Confidence_1.000_Length_1979	278	C	H	66	66	60	58	13	A:1,G:0,T:12,C:45,N(*):0	Heterozygous
Locus_1491_Transcript_1/1_Confidence_1.000_Length_1979	1772	C	Y	193	193	60	48	14	A:0,G:0,T:14,C:34,N(*):0	Heterozygous
Locus_12645_Transcript_1/1_Confidence_1.000_Length_3192	793	G	R	96	96	60	22	6	A:6,G:16,T:0,C:0,N(*):0	Heterozygous
Locus_37477_Transcript_4/4_Confidence_0.444_Length_193	149	C	Y	108	108	60	112	44	A:0,G:0,T:44,C:68,N(*):0	Heterozygous
Locus_37477_Transcript_4/4_Confidence_0.444_Length_193	154	G	S	112	112	60	103	40	A:0,G:63,T:0,C:40,N(*):0	Heterozygous
Locus_37477_Transcript_4/4_Confidence_0.444_Length_193	165	G	R	107	107	60	93	34	A:34,G:59,T:0,C:0,N(*):0	Heterozygous
Locus_1965_Transcript_7/11_Confidence_0.444_Length_1718	165	A	W	228	228	60	35	18	A:17,G:0,T:18,C:0,N(*):0	Heterozygous
Locus_1965_Transcript_7/11_Confidence_0.444_Length_1718	282	A	M	228	228	60	49	19	A:30,G:0,T:0,C:19,N(*):0	Heterozygous
Locus_36787_Transcript_1/1_Confidence_1.000_Length_1052	150	C	Y	149	149	60	48	15	A:0,G:0,T:15,C:33,N(*):0	Heterozygous
Locus_36787_Transcript_1/1_Confidence_1.000_Length_1052	450	A	M	69	69	60	120	23	A:97,G:0,T:0,C:23,N(*):0	Heterozygous
Locus_36787_Transcript_1/1_Confidence_1.000_Length_1052	532	G	R	228	228	60	275	95	A:95,G:180,T:0,C:0,N(*):0	Heterozygous
Locus_36787_Transcript_1/1_Confidence_1.000_Length_1052	630	G	R	228	228	60	316	120	A:120,G:196,T:0,C:0,N(*):0	Heterozygous
Locus_36787_Transcript_1/1_Confidence_1.000_Length_1052	672	C	Y	228	228	60	274	95	A:0,G:0,T:95,C:179,N(*):0	Heterozygous
Locus_36787_Transcript_1/1_Confidence_1.000_Length_1052	678	G	V	228	228	60	251	88	A:87,G:163,T:0,C:1,N(*):0	Heterozygous
Locus_36787_Transcript_1/1_Confidence_1.000_Length_1052	708	G	D	221	221	60	218	61	A:60,G:157,T:1,C:0,N(*):0	Heterozygous
Locus_36787_Transcript_1/1_Confidence_1.000_Length_1052	910	A	H	179	179	60	267	70	A:197,G:0,T:69,C:1,N(*):0	Heterozygous
Locus_9594_Transcript_1/1_Confidence_1.000_Length_1624	211	T	Y	228	228	60	67	28	A:0,G:0,T:39,C:28,N(*):0	Heterozygous
Locus_412_Transcript_2/6_Confidence_0.625_Length_1676	511	T	Y	70	70	60	126	21	A:0,G:0,T:105,C:21,N(*):0	Heterozygous
Locus_412_Transcript_2/6_Confidence_0.625_Length_1676	512	C	Y	57	57	60	121	22	A:0,G:0,T:22,C:99,N(*):0	Heterozygous
Locus_412_Transcript_2/6_Confidence_0.625_Length_1676	519	G	R	228	228	60	101	29	A:29,G:72,T:0,C:0,N(*):0	Heterozygous
Locus_6517_Transcript_1/1_Confidence_1.000_Length_4543	1494	C	Y	141	141	60	29	8	A:0,G:0,T:8,C:21,N(*):0	Heterozygous
Locus_6517_Transcript_1/1_Confidence_1.000_Length_4543	1818	G	R	134	134	60	20	7	A:7,G:13,T:0,C:0,N(*):0	Heterozygous
Locus_6517_Transcript_1/1_Confidence_1.000_Length_4543	1819	A	R	76	145	60	19	14	A:5,G:14,T:0,C:0,N(*):0	Heterozygous
Locus_6517_Transcript_1/1_Confidence_1.000_Length_4543	1823	G	R	228	228	60	28	14	A:14,G:14,T:0,C:0,N(*):0	Heterozygous
Locus_6517_Transcript_1/1_Confidence_1.000_Length_4543	2065	A	R	86	86	60	15	5	A:10,G:5,T:0,C:0,N(*):0	Heterozygous
Locus_6517_Transcript_1/1_Confidence_1.000_Length_4543	2087	A	R	84	84	60	14	5	A:9,G:5,T:0,C:0,N(*):0	Heterozygous
Locus_6517_Transcript_1/1_Confidence_1.000_Length_4543	2100	G	V	76	76	60	15	6	A:5,G:9,T:0,C:1,N(*):0	Heterozygous
Locus_6517_Transcript_1/1_Confidence_1.000_Length_4543	2118	A	R	160	160	60	16	8	A:8,G:8,T:0,C:0,N(*):0	Heterozygous
Locus_6517_Transcript_1/1_Confidence_1.000_Length_4543	2137	G	R	138	195	60	20	12	A:12,G:8,T:0,C:0,N(*):0	Heterozygous
Locus_6517_Transcript_1/1_Confidence_1.000_Length_4543	2142	A	R	50	50	60	20	4	A:16,G:4,T:0,C:0,N(*):0	Heterozygous
Locus_6517_Transcript_1/1_Confidence_1.000_Length_4543	2574	A	R	65	65	60	11	5	A:6,G:5,T:0,C:0,N(*):0	Heterozygous
Locus_6517_Transcript_1/1_Confidence_1.000_Length_4543	2592	A	R	79	79	60	13	4	A:9,G:4,T:0,C:0,N(*):0	Heterozygous
Locus_6517_Transcript_1/1_Confidence_1.000_Length_4543	2618	A	V	60	60	60	22	6	A:16,G:5,T:0,C:1,N(*):0	Heterozygous
Locus_6517_Transcript_1/1_Confidence_1.000_Length_4543	2628	A	R	80	80	60	19	5	A:14,G:5,T:0,C:0,N(*):0	Heterozygous
Locus_6517_Transcript_1/1_Confidence_1.000_Length_4543	2702	A	R	140	140	60	27	8	A:19,G:8,T:0,C:0,N(*):0	Heterozygous
Locus_6517_Transcript_1/1_Confidence_1.000_Length_4543	2718	G	R	212	212	60	32	13	A:13,G:19,T:0,C:0,N(*):0	Heterozygous
Locus_6517_Transcript_1/1_Confidence_1.000_Length_4543	2738	G	R	199	199	60	29	11	A:11,G:18,T:0,C:0,N(*):0	Heterozygous
Locus_6517_Transcript_1/1_Confidence_1.000_Length_4543	2766	A	R	185	185	60	28	10	A:18,G:10,T:0,C:0,N(*):0	Heterozygous
Locus_6517_Transcript_1/1_Confidence_1.000_Length_4543	2769	G	R	94	94	60	29	6	A:6,G:23,T:0,C:0,N(*):0	Heterozygous
Locus_6517_Transcript_1/1_Confidence_1.000_Length_4543	2770	A	R	217	217	60	30	12	A:18,G:12,T:0,C:0,N(*):0	Heterozygous
Locus_6517_Transcript_1/1_Confidence_1.000_Length_4543	2840	G	R	127	127	60	30	9	A:9,G:21,T:0,C:0,N(*):0	Heterozygous
Locus_6517_Transcript_1/1_Confidence_1.000_Length_4543	2851	G	R	196	196	60	34	12	A:12,G:22,T:0,C:0,N(*):0	Heterozygous
Locus_6517_Transcript_1/1_Confidence_1.000_Length_4543	2860	G	R	141	141	60	31	9	A:9,G:22,T:0,C:0,N(*):0	Heterozygous
Locus_6517_Transcript_1/1_Confidence_1.000_Length_4543	3785	A	R	132	132	60	35	8	A:27,G:8,T:0,C:0,N(*):0	Heterozygous
Locus_35272_Transcript_2/3_Confidence_0.600_Length_610	202	C	S	144	144	60	120	32	A:0,G:32,T:0,C:88,N(*):0	Heterozygous
Locus_35272_Transcript_2/3_Confidence_0.600_Length_610	283	C	M	20	228	60	86	70	A:70,G:0,T:0,C:16,N(*):0	Heterozygous
Locus_35272_Transcript_2/3_Confidence_0.600_Length_610	323	T	Y	228	228	60	60	29	A:0,G:0,T:31,C:29,N(*):0	Heterozygous
Locus_35272_Transcript_2/3_Confidence_0.600_Length_610	447	G	R	228	228	60	48	22	A:22,G:26,T:0,C:0,N(*):0	Heterozygous
Locus_35272_Transcript_2/3_Confidence_0.600_Length_610	512	C	Y	170	170	60	32	12	A:0,G:0,T:12,C:20,N(*):0	Heterozygous
Locus_35272_Transcript_2/3_Confidence_0.600_Length_610	513	A	R	166	166	60	33	13	A:20,G:13,T:0,C:0,N(*):0	Heterozygous
Locus_35272_Transcript_2/3_Confidence_0.600_Length_610	576	A	M	83	83	60	12	5	A:7,G:0,T:0,C:5,N(*):0	Heterozygous
Locus_26315_Transcript_2/3_Confidence_0.700_Length_780	485	T	Y	62	110	60	11	7	A:0,G:0,T:4,C:7,N(*):0	Heterozygous
Locus_5765_Transcript_4/4_Confidence_0.429_Length_5650	3980	G	S	58	58	60	14	4	A:0,G:10,T:0,C:4,N(*):0	Heterozygous
Locus_40449_Transcript_2/2_Confidence_1.000_Length_234	234	T	G	114	114	60	29	29	A:0,G:29,T:0,C:0,N(*):0	Homozygous
Locus_13306_Transcript_1/2_Confidence_1.000_Length_4637	1957	T	Y	163	163	60	18	9	A:0,G:0,T:9,C:9,N(*):0	Heterozygous
Locus_13306_Transcript_1/2_Confidence_1.000_Length_4637	2607	C	Y	113	113	60	29	7	A:0,G:0,T:7,C:22,N(*):0	Heterozygous
Locus_13306_Transcript_1/2_Confidence_1.000_Length_4637	2631	G	R	74	74	60	29	6	A:6,G:23,T:0,C:0,N(*):0	Heterozygous
Locus_13306_Transcript_1/2_Confidence_1.000_Length_4637	4383	G	R	110	110	60	22	7	A:7,G:15,T:0,C:0,N(*):0	Heterozygous
Locus_13306_Transcript_1/2_Confidence_1.000_Length_4637	4467	C	Y	133	133	60	20	7	A:0,G:0,T:7,C:13,N(*):0	Heterozygous
Locus_44720_Transcript_3/3_Confidence_0.667_Length_1502	558	G	R	228	228	60	155	77	A:77,G:78,T:0,C:0,N(*):0	Heterozygous
Locus_44720_Transcript_3/3_Confidence_0.667_Length_1502	700	C	M	228	228	60	94	45	A:45,G:0,T:0,C:49,N(*):0	Heterozygous
Locus_44720_Transcript_3/3_Confidence_0.667_Length_1502	1102	G	R	228	228	60	62	26	A:26,G:36,T:0,C:0,N(*):0	Heterozygous
Locus_35240_Transcript_2/4_Confidence_0.364_Length_444	166	A	R	163	199	60	58	57	A:1,G:57,T:0,C:0,N(*):0	Heterozygous
Locus_35015_Transcript_7/7_Confidence_0.500_Length_754	386	G	R	42	129	60	25	20	A:20,G:5,T:0,C:0,N(*):0	Heterozygous
Locus_35015_Transcript_7/7_Confidence_0.500_Length_754	399	A	R	227	227	60	24	12	A:12,G:12,T:0,C:0,N(*):0	Heterozygous
Locus_35015_Transcript_7/7_Confidence_0.500_Length_754	452	C	H	193	209	60	28	16	A:2,G:0,T:14,C:12,N(*):0	Heterozygous
Locus_35015_Transcript_7/7_Confidence_0.500_Length_754	483	C	Y	50	131	60	23	18	A:0,G:0,T:18,C:5,N(*):0	Heterozygous
Locus_35015_Transcript_7/7_Confidence_0.500_Length_754	494	C	Y	75	75	60	25	6	A:0,G:0,T:6,C:19,N(*):0	Heterozygous
Locus_4935_Transcript_5/5_Confidence_0.600_Length_5898	1180	G	R	94	148	60	14	9	A:9,G:5,T:0,C:0,N(*):0	Heterozygous
Locus_4935_Transcript_5/5_Confidence_0.600_Length_5898	1235	T	Y	104	104	60	21	6	A:0,G:0,T:15,C:6,N(*):0	Heterozygous
Locus_4935_Transcript_5/5_Confidence_0.600_Length_5898	3479	T	K	65	65	60	12	4	A:0,G:4,T:8,C:0,N(*):0	Heterozygous
Locus_4935_Transcript_5/5_Confidence_0.600_Length_5898	4652	A	W	90	90	60	28	7	A:21,G:0,T:7,C:0,N(*):0	Heterozygous
Locus_19860_Transcript_1/1_Confidence_1.000_Length_723	280	C	Y	228	228	60	54	19	A:0,G:0,T:19,C:35,N(*):0	Heterozygous
Locus_24374_Transcript_3/4_Confidence_0.500_Length_1318	143	G	R	37	37	60	13	4	A:4,G:9,T:0,C:0,N(*):0	Heterozygous
Locus_24374_Transcript_3/4_Confidence_0.500_Length_1318	957	A	R	80	108	60	11	6	A:5,G:6,T:0,C:0,N(*):0	Heterozygous
Locus_36665_Transcript_1/1_Confidence_1.000_Length_1232	525	T	Y	228	228	60	47	18	A:0,G:0,T:29,C:18,N(*):0	Heterozygous
Locus_7653_Transcript_1/1_Confidence_1.000_Length_520	192	G	R	102	118	60	10	5	A:5,G:5,T:0,C:0,N(*):0	Heterozygous
Locus_2888_Transcript_2/2_Confidence_1.000_Length_2572	2451	T	K	87	87	60	25	6	A:0,G:6,T:19,C:0,N(*):0	Heterozygous
Locus_13926_Transcript_1/2_Confidence_1.000_Length_945	284	T	Y	228	228	60	72	25	A:0,G:0,T:47,C:25,N(*):0	Heterozygous
Locus_15238_Transcript_1/1_Confidence_1.000_Length_1278	963	G	S	228	228	60	32	15	A:0,G:17,T:0,C:15,N(*):0	Heterozygous
Locus_4980_Transcript_1/1_Confidence_1.000_Length_1880	307	T	Y	155	155	60	18	8	A:0,G:0,T:10,C:8,N(*):0	Heterozygous
Locus_4980_Transcript_1/1_Confidence_1.000_Length_1880	394	A	R	167	167	60	19	9	A:10,G:9,T:0,C:0,N(*):0	Heterozygous
Locus_4980_Transcript_1/1_Confidence_1.000_Length_1880	974	A	R	147	147	60	16	8	A:8,G:8,T:0,C:0,N(*):0	Heterozygous
Locus_5836_Transcript_1/1_Confidence_1.000_Length_1254	15	A	R	85	148	60	18	12	A:6,G:12,T:0,C:0,N(*):0	Heterozygous
Locus_5836_Transcript_1/1_Confidence_1.000_Length_1254	27	G	R	86	86	60	31	8	A:8,G:23,T:0,C:0,N(*):0	Heterozygous
Locus_1172_Transcript_1/3_Confidence_0.500_Length_422	282	C	Y	78	126	60	11	7	A:0,G:0,T:7,C:4,N(*):0	Heterozygous
Locus_27885_Transcript_1/1_Confidence_1.000_Length_832	449	G	K	54	54	60	11	4	A:0,G:7,T:4,C:0,N(*):0	Heterozygous
Locus_31973_Transcript_1/2_Confidence_1.000_Length_879	471	C	Y	228	228	60	72	29	A:0,G:0,T:29,C:43,N(*):0	Heterozygous
Locus_31973_Transcript_1/2_Confidence_1.000_Length_879	671	T	W	228	228	60	144	58	A:58,G:0,T:86,C:0,N(*):0	Heterozygous
Locus_31973_Transcript_1/2_Confidence_1.000_Length_879	809	G	R	228	228	60	172	82	A:82,G:90,T:0,C:0,N(*):0	Heterozygous
Locus_7901_Transcript_2/3_Confidence_0.400_Length_1209	481	C	M	112	112	60	13	5	A:5,G:0,T:0,C:8,N(*):0	Heterozygous
Locus_7901_Transcript_2/3_Confidence_0.400_Length_1209	779	G	R	113	113	60	11	6	A:6,G:5,T:0,C:0,N(*):0	Heterozygous
Locus_13659_Transcript_1/2_Confidence_1.000_Length_2194	1285	T	K	82	82	60	18	5	A:0,G:5,T:13,C:0,N(*):0	Heterozygous
Locus_5787_Transcript_4/6_Confidence_0.312_Length_5066	2713	T	S	178	178	60	105	23	A:0,G:1,T:82,C:22,N(*):0	Heterozygous
Locus_5787_Transcript_4/6_Confidence_0.312_Length_5066	2755	G	R	205	205	60	131	31	A:31,G:100,T:0,C:0,N(*):0	Heterozygous
Locus_5832_Transcript_3/4_Confidence_0.727_Length_3191	1835	G	R	54	54	60	17	4	A:4,G:13,T:0,C:0,N(*):0	Heterozygous
Locus_47844_Transcript_1/1_Confidence_1.000_Length_1575	787	C	Y	111	111	60	15	6	A:0,G:0,T:6,C:9,N(*):0	Heterozygous
Locus_7626_Transcript_1/1_Confidence_1.000_Length_2212	597	T	Y	228	228	60	81	34	A:0,G:0,T:47,C:34,N(*):0	Heterozygous
Locus_33292_Transcript_1/1_Confidence_1.000_Length_414	253	C	Y	131	131	60	17	9	A:0,G:0,T:9,C:8,N(*):0	Heterozygous
Locus_2907_Transcript_3/3_Confidence_0.500_Length_547	402	A	R	228	228	60	650	216	A:434,G:216,T:0,C:0,N(*):0	Heterozygous
Locus_2907_Transcript_3/3_Confidence_0.500_Length_547	518	A	G	111	111	60	28	28	A:0,G:28,T:0,C:0,N(*):0	Homozygous
Locus_2907_Transcript_3/3_Confidence_0.500_Length_547	519	T	C	69	69	60	14	14	A:0,G:0,T:0,C:14,N(*):0	Homozygous
Locus_2907_Transcript_3/3_Confidence_0.500_Length_547	520	T	C	57	57	60	10	10	A:0,G:0,T:0,C:10,N(*):0	Homozygous
Locus_1379_Transcript_1/5_Confidence_0.500_Length_1283	688	C	S	119	153	60	16	8	A:0,G:8,T:0,C:8,N(*):0	Heterozygous
Locus_13637_Transcript_1/8_Confidence_0.500_Length_248	107	T	C	69	69	60	14	14	A:0,G:0,T:0,C:14,N(*):0	Homozygous
Locus_13637_Transcript_1/8_Confidence_0.500_Length_248	119	C	T	123	123	60	32	32	A:0,G:0,T:32,C:0,N(*):0	Homozygous
Locus_13637_Transcript_1/8_Confidence_0.500_Length_248	124	T	A	126	126	60	33	33	A:33,G:0,T:0,C:0,N(*):0	Homozygous
Locus_13637_Transcript_1/8_Confidence_0.500_Length_248	192	T	Y	126	162	60	46	45	A:0,G:0,T:1,C:45,N(*):0	Heterozygous
Locus_18980_Transcript_1/1_Confidence_1.000_Length_1077	219	T	K	83	83	60	17	5	A:0,G:5,T:12,C:0,N(*):0	Heterozygous
Locus_3318_Transcript_3/5_Confidence_0.364_Length_2410	911	A	R	165	165	60	37	10	A:27,G:10,T:0,C:0,N(*):0	Heterozygous
Locus_3318_Transcript_3/5_Confidence_0.364_Length_2410	2296	C	M	36	36	60	19	9	A:9,G:0,T:0,C:10,N(*):0	Heterozygous
Locus_1139_Transcript_1/4_Confidence_0.545_Length_2119	1138	G	V	223	223	60	26	13	A:12,G:13,T:0,C:1,N(*):0	Heterozygous
Locus_1139_Transcript_1/4_Confidence_0.545_Length_2119	1622	A	W	228	228	60	74	24	A:50,G:0,T:24,C:0,N(*):0	Heterozygous
Locus_1139_Transcript_1/4_Confidence_0.545_Length_2119	1646	A	R	228	228	60	81	24	A:57,G:24,T:0,C:0,N(*):0	Heterozygous
Locus_20781_Transcript_1/1_Confidence_1.000_Length_970	157	G	R	91	91	60	16	6	A:6,G:10,T:0,C:0,N(*):0	Heterozygous
Locus_36267_Transcript_1/1_Confidence_1.000_Length_1401	290	A	R	164	196	60	17	9	A:8,G:9,T:0,C:0,N(*):0	Heterozygous
Locus_21978_Transcript_1/5_Confidence_0.444_Length_2261	1295	T	Y	228	228	60	34	17	A:0,G:0,T:17,C:17,N(*):0	Heterozygous
Locus_21978_Transcript_1/5_Confidence_0.444_Length_2261	1654	T	W	172	172	60	36	10	A:10,G:0,T:26,C:0,N(*):0	Heterozygous
Locus_21978_Transcript_1/5_Confidence_0.444_Length_2261	2059	T	K	192	192	60	31	12	A:0,G:12,T:19,C:0,N(*):0	Heterozygous
Locus_22012_Transcript_3/3_Confidence_0.667_Length_1511	1279	G	R	173	173	60	16	8	A:8,G:8,T:0,C:0,N(*):0	Heterozygous
Locus_15249_Transcript_7/8_Confidence_0.353_Length_1722	485	A	R	77	77	60	15	4	A:11,G:4,T:0,C:0,N(*):0	Heterozygous
Locus_15249_Transcript_7/8_Confidence_0.353_Length_1722	785	A	R	63	63	60	16	4	A:12,G:4,T:0,C:0,N(*):0	Heterozygous
Locus_15249_Transcript_7/8_Confidence_0.353_Length_1722	1084	A	R	68	68	60	10	4	A:6,G:4,T:0,C:0,N(*):0	Heterozygous
Locus_8734_Transcript_4/4_Confidence_0.571_Length_2245	1753	G	R	107	107	60	17	6	A:6,G:11,T:0,C:0,N(*):0	Heterozygous
Locus_8734_Transcript_4/4_Confidence_0.571_Length_2245	1775	G	S	64	64	60	15	5	A:0,G:10,T:0,C:5,N(*):0	Heterozygous
Locus_4498_Transcript_1/1_Confidence_1.000_Length_1113	135	A	M	67	67	60	17	4	A:13,G:0,T:0,C:4,N(*):0	Heterozygous
Locus_4498_Transcript_1/1_Confidence_1.000_Length_1113	488	C	Y	109	109	60	23	6	A:0,G:0,T:6,C:17,N(*):0	Heterozygous
Locus_4498_Transcript_1/1_Confidence_1.000_Length_1113	933	T	Y	69	69	60	15	4	A:0,G:0,T:11,C:4,N(*):0	Heterozygous
Locus_55637_Transcript_1/1_Confidence_1.000_Length_424	344	A	M	74	93	60	10	5	A:5,G:0,T:0,C:5,N(*):0	Heterozygous
Locus_2813_Transcript_2/3_Confidence_0.400_Length_1546	372	A	W	228	228	60	49	25	A:24,G:0,T:25,C:0,N(*):0	Heterozygous
Locus_22883_Transcript_1/1_Confidence_1.000_Length_894	783	G	R	135	201	60	22	13	A:13,G:9,T:0,C:0,N(*):0	Heterozygous
Locus_11942_Transcript_1/6_Confidence_0.625_Length_4532	1416	C	Y	135	135	60	21	7	A:0,G:0,T:7,C:14,N(*):0	Heterozygous
Locus_11942_Transcript_1/6_Confidence_0.625_Length_4532	1443	T	Y	154	154	60	21	8	A:0,G:0,T:13,C:8,N(*):0	Heterozygous
Locus_11942_Transcript_1/6_Confidence_0.625_Length_4532	3273	A	R	129	129	60	15	7	A:8,G:7,T:0,C:0,N(*):0	Heterozygous
Locus_3204_Transcript_5/5_Confidence_0.600_Length_4491	4208	T	Y	84	111	60	11	5	A:0,G:0,T:6,C:5,N(*):0	Heterozygous
Locus_1832_Transcript_3/4_Confidence_0.667_Length_6687	3658	G	R	74	74	60	12	4	A:4,G:8,T:0,C:0,N(*):0	Heterozygous
Locus_15013_Transcript_1/1_Confidence_1.000_Length_4342	559	A	R	59	59	60	13	4	A:9,G:4,T:0,C:0,N(*):0	Heterozygous
Locus_15013_Transcript_1/1_Confidence_1.000_Length_4342	1512	T	Y	108	108	60	31	8	A:0,G:0,T:23,C:8,N(*):0	Heterozygous
Locus_15013_Transcript_1/1_Confidence_1.000_Length_4342	2005	C	Y	197	197	60	41	14	A:0,G:0,T:14,C:27,N(*):0	Heterozygous
Locus_15013_Transcript_1/1_Confidence_1.000_Length_4342	3186	C	Y	123	123	60	27	9	A:0,G:0,T:9,C:18,N(*):0	Heterozygous
Locus_15013_Transcript_1/1_Confidence_1.000_Length_4342	3217	G	S	107	107	60	21	7	A:0,G:14,T:0,C:7,N(*):0	Heterozygous
Locus_15013_Transcript_1/1_Confidence_1.000_Length_4342	3479	G	R	158	162	60	19	10	A:10,G:9,T:0,C:0,N(*):0	Heterozygous
Locus_15013_Transcript_1/1_Confidence_1.000_Length_4342	3579	G	R	108	108	60	22	7	A:7,G:15,T:0,C:0,N(*):0	Heterozygous
Locus_10581_Transcript_1/1_Confidence_1.000_Length_959	488	G	R	164	164	60	19	9	A:9,G:10,T:0,C:0,N(*):0	Heterozygous
Locus_14292_Transcript_1/1_Confidence_1.000_Length_2545	2314	C	Y	76	76	60	15	4	A:0,G:0,T:4,C:11,N(*):0	Heterozygous
Locus_9455_Transcript_1/8_Confidence_0.435_Length_2281	686	T	K	89	89	60	17	5	A:0,G:5,T:12,C:0,N(*):0	Heterozygous
Locus_7837_Transcript_2/2_Confidence_1.000_Length_1760	821	T	Y	167	167	60	59	13	A:0,G:0,T:46,C:13,N(*):0	Heterozygous
Locus_4007_Transcript_1/3_Confidence_0.667_Length_1968	1046	T	Y	201	201	60	74	18	A:0,G:0,T:56,C:18,N(*):0	Heterozygous
Locus_4007_Transcript_1/3_Confidence_0.667_Length_1968	1492	T	H	132	132	60	55	13	A:1,G:0,T:42,C:12,N(*):0	Heterozygous
Locus_2980_Transcript_1/1_Confidence_1.000_Length_1812	1302	C	Y	50	50	60	15	4	A:0,G:0,T:4,C:11,N(*):0	Heterozygous
Locus_1351_Transcript_2/5_Confidence_0.455_Length_2199	1709	C	Y	228	228	60	71	23	A:0,G:0,T:23,C:48,N(*):0	Heterozygous
Locus_1351_Transcript_2/5_Confidence_0.455_Length_2199	1954	C	Y	228	228	60	75	25	A:0,G:0,T:25,C:50,N(*):0	Heterozygous
Locus_22245_Transcript_1/1_Confidence_1.000_Length_1794	183	G	K	179	213	60	21	12	A:0,G:9,T:12,C:0,N(*):0	Heterozygous
Locus_22245_Transcript_1/1_Confidence_1.000_Length_1794	766	C	Y	140	140	60	19	7	A:0,G:0,T:7,C:12,N(*):0	Heterozygous
Locus_22245_Transcript_1/1_Confidence_1.000_Length_1794	893	C	Y	58	58	60	17	4	A:0,G:0,T:4,C:13,N(*):0	Heterozygous
Locus_13625_Transcript_2/7_Confidence_0.333_Length_1109	864	G	R	129	156	60	13	7	A:7,G:6,T:0,C:0,N(*):0	Heterozygous
Locus_14896_Transcript_1/3_Confidence_0.429_Length_3955	1065	A	W	76	76	60	12	4	A:8,G:0,T:4,C:0,N(*):0	Heterozygous
Locus_14896_Transcript_1/3_Confidence_0.429_Length_3955	1785	C	Y	63	63	60	16	4	A:0,G:0,T:4,C:12,N(*):0	Heterozygous
Locus_4849_Transcript_2/6_Confidence_0.333_Length_810	426	A	R	142	142	60	15	7	A:8,G:7,T:0,C:0,N(*):0	Heterozygous
Locus_22607_Transcript_1/2_Confidence_1.000_Length_215	84	G	R	91	91	60	11	5	A:5,G:6,T:0,C:0,N(*):0	Heterozygous
Locus_22607_Transcript_1/2_Confidence_1.000_Length_215	143	A	G	63	63	60	12	12	A:0,G:12,T:0,C:0,N(*):0	Homozygous
Locus_22607_Transcript_1/2_Confidence_1.000_Length_215	147	A	C	63	63	60	12	12	A:0,G:0,T:0,C:12,N(*):0	Homozygous
Locus_22607_Transcript_1/2_Confidence_1.000_Length_215	164	G	A	57	57	60	10	10	A:10,G:0,T:0,C:0,N(*):0	Homozygous
Locus_638_Transcript_1/1_Confidence_1.000_Length_467	13	G	R	94	94	60	279	103	A:103,G:176,T:0,C:0,N(*):0	Heterozygous
Locus_638_Transcript_1/1_Confidence_1.000_Length_467	410	T	C	249	249	60	116	116	A:0,G:0,T:0,C:116,N(*):0	Homozygous
Locus_638_Transcript_1/1_Confidence_1.000_Length_467	414	C	T	66	66	60	13	13	A:0,G:0,T:13,C:0,N(*):0	Homozygous
Locus_21852_Transcript_2/4_Confidence_0.700_Length_1241	281	C	Y	155	155	60	18	9	A:0,G:0,T:9,C:9,N(*):0	Heterozygous
Locus_21852_Transcript_2/4_Confidence_0.700_Length_1241	333	G	R	56	56	60	16	4	A:4,G:12,T:0,C:0,N(*):0	Heterozygous
Locus_21852_Transcript_2/4_Confidence_0.700_Length_1241	460	A	R	132	145	60	13	7	A:6,G:7,T:0,C:0,N(*):0	Heterozygous
Locus_36142_Transcript_3/4_Confidence_0.625_Length_633	289	C	M	117	133	60	11	6	A:6,G:0,T:0,C:5,N(*):0	Heterozygous
Locus_36142_Transcript_3/4_Confidence_0.625_Length_633	337	C	M	42	90	60	10	7	A:7,G:0,T:0,C:3,N(*):0	Heterozygous
Locus_36142_Transcript_3/4_Confidence_0.625_Length_633	409	T	Y	149	149	60	19	8	A:0,G:0,T:11,C:8,N(*):0	Heterozygous
Locus_36142_Transcript_3/4_Confidence_0.625_Length_633	412	T	Y	131	131	60	19	8	A:0,G:0,T:11,C:8,N(*):0	Heterozygous
Locus_36142_Transcript_3/4_Confidence_0.625_Length_633	475	T	Y	140	213	60	22	15	A:0,G:0,T:7,C:15,N(*):0	Heterozygous
Locus_36142_Transcript_3/4_Confidence_0.625_Length_633	481	T	Y	171	220	60	23	14	A:0,G:0,T:9,C:14,N(*):0	Heterozygous
Locus_36142_Transcript_3/4_Confidence_0.625_Length_633	509	A	R	91	157	60	18	13	A:5,G:13,T:0,C:0,N(*):0	Heterozygous
Locus_36142_Transcript_3/4_Confidence_0.625_Length_633	541	C	M	53	53	60	15	4	A:4,G:0,T:0,C:11,N(*):0	Heterozygous
Locus_666_Transcript_2/2_Confidence_1.000_Length_532	503	G	R	72	72	60	10	4	A:4,G:6,T:0,C:0,N(*):0	Heterozygous
Locus_6673_Transcript_1/3_Confidence_0.667_Length_1177	1130	G	R	117	117	60	55	19	A:19,G:36,T:0,C:0,N(*):0	Heterozygous
Locus_7335_Transcript_1/2_Confidence_1.000_Length_699	469	C	Y	69	69	60	15	4	A:0,G:0,T:4,C:11,N(*):0	Heterozygous
Locus_9829_Transcript_1/2_Confidence_1.000_Length_2709	1159	T	Y	84	84	60	11	4	A:0,G:0,T:7,C:4,N(*):0	Heterozygous
Locus_9829_Transcript_1/2_Confidence_1.000_Length_2709	2540	T	W	65	65	60	17	4	A:4,G:0,T:13,C:0,N(*):0	Heterozygous
Locus_46968_Transcript_1/1_Confidence_1.000_Length_1001	263	T	K	142	142	60	25	8	A:0,G:8,T:17,C:0,N(*):0	Heterozygous
Locus_46968_Transcript_1/1_Confidence_1.000_Length_1001	403	C	Y	30	30	60	20	4	A:0,G:0,T:4,C:16,N(*):0	Heterozygous
Locus_46968_Transcript_1/1_Confidence_1.000_Length_1001	739	T	Y	218	218	60	36	14	A:0,G:0,T:22,C:14,N(*):0	Heterozygous
Locus_46968_Transcript_1/1_Confidence_1.000_Length_1001	752	C	Y	133	133	60	32	10	A:0,G:0,T:10,C:22,N(*):0	Heterozygous
Locus_12792_Transcript_1/1_Confidence_1.000_Length_2277	1382	G	R	87	87	60	23	6	A:6,G:17,T:0,C:0,N(*):0	Heterozygous
Locus_12792_Transcript_1/1_Confidence_1.000_Length_2277	1622	C	Y	213	213	60	25	12	A:0,G:0,T:12,C:13,N(*):0	Heterozygous
Locus_12792_Transcript_1/1_Confidence_1.000_Length_2277	2170	T	Y	68	68	60	16	5	A:0,G:0,T:11,C:5,N(*):0	Heterozygous
Locus_12792_Transcript_1/1_Confidence_1.000_Length_2277	2172	T	Y	70	70	60	16	5	A:0,G:0,T:11,C:5,N(*):0	Heterozygous
Locus_34784_Transcript_1/1_Confidence_1.000_Length_525	157	C	M	113	170	60	17	10	A:10,G:0,T:0,C:7,N(*):0	Heterozygous
Locus_34784_Transcript_1/1_Confidence_1.000_Length_525	162	A	R	115	115	60	18	7	A:11,G:7,T:0,C:0,N(*):0	Heterozygous
Locus_34784_Transcript_1/1_Confidence_1.000_Length_525	196	C	Y	74	74	60	11	4	A:0,G:0,T:4,C:7,N(*):0	Heterozygous
Locus_4496_Transcript_2/6_Confidence_0.158_Length_545	233	C	Y	220	220	60	43	16	A:0,G:0,T:16,C:27,N(*):0	Heterozygous
Locus_26959_Transcript_3/3_Confidence_0.714_Length_835	194	C	Y	84	132	60	13	7	A:0,G:0,T:7,C:6,N(*):0	Heterozygous
Locus_26959_Transcript_3/3_Confidence_0.714_Length_835	209	T	K	118	118	60	12	6	A:0,G:6,T:6,C:0,N(*):0	Heterozygous
Locus_11409_Transcript_1/1_Confidence_1.000_Length_549	126	A	R	110	110	60	22	7	A:15,G:7,T:0,C:0,N(*):0	Heterozygous
Locus_11409_Transcript_1/1_Confidence_1.000_Length_549	282	G	R	171	171	60	28	10	A:10,G:18,T:0,C:0,N(*):0	Heterozygous
Locus_24207_Transcript_1/1_Confidence_1.000_Length_2036	1853	G	R	63	63	60	20	4	A:4,G:16,T:0,C:0,N(*):0	Heterozygous
Locus_3776_Transcript_1/2_Confidence_1.000_Length_1410	277	T	D	103	103	60	20	6	A:1,G:5,T:14,C:0,N(*):0	Heterozygous
Locus_3776_Transcript_1/2_Confidence_1.000_Length_1410	322	A	M	163	163	60	22	11	A:11,G:0,T:0,C:11,N(*):0	Heterozygous
Locus_3776_Transcript_1/2_Confidence_1.000_Length_1410	327	C	S	146	146	60	21	10	A:0,G:10,T:0,C:11,N(*):0	Heterozygous
Locus_3776_Transcript_1/2_Confidence_1.000_Length_1410	537	A	R	89	89	60	19	5	A:14,G:5,T:0,C:0,N(*):0	Heterozygous
Locus_3776_Transcript_1/2_Confidence_1.000_Length_1410	560	C	Y	213	213	60	22	11	A:0,G:0,T:11,C:11,N(*):0	Heterozygous
Locus_3776_Transcript_1/2_Confidence_1.000_Length_1410	667	A	R	181	181	60	34	11	A:23,G:11,T:0,C:0,N(*):0	Heterozygous
Locus_3776_Transcript_1/2_Confidence_1.000_Length_1410	673	A	R	159	159	60	31	9	A:22,G:9,T:0,C:0,N(*):0	Heterozygous
Locus_49883_Transcript_1/2_Confidence_1.000_Length_226	104	T	Y	43	43	60	11	4	A:0,G:0,T:7,C:4,N(*):0	Heterozygous
Locus_49883_Transcript_1/2_Confidence_1.000_Length_226	202	G	R	68	111	60	10	6	A:6,G:4,T:0,C:0,N(*):0	Heterozygous
Locus_9731_Transcript_1/1_Confidence_1.000_Length_1286	719	A	M	228	228	60	60	30	A:30,G:0,T:0,C:30,N(*):0	Heterozygous
Locus_1590_Transcript_2/3_Confidence_0.444_Length_979	150	A	R	180	228	60	25	15	A:10,G:15,T:0,C:0,N(*):0	Heterozygous
Locus_1590_Transcript_2/3_Confidence_0.444_Length_979	152	G	R	126	126	60	24	8	A:8,G:16,T:0,C:0,N(*):0	Heterozygous
Locus_1590_Transcript_2/3_Confidence_0.444_Length_979	156	A	R	60	60	60	25	6	A:19,G:6,T:0,C:0,N(*):0	Heterozygous
Locus_1590_Transcript_2/3_Confidence_0.444_Length_979	164	A	V	165	192	60	24	12	A:12,G:11,T:0,C:1,N(*):0	Heterozygous
Locus_1590_Transcript_2/3_Confidence_0.444_Length_979	333	A	R	152	152	60	26	13	A:13,G:13,T:0,C:0,N(*):0	Heterozygous
Locus_1590_Transcript_2/3_Confidence_0.444_Length_979	337	G	R	123	191	60	31	19	A:19,G:12,T:0,C:0,N(*):0	Heterozygous
Locus_1590_Transcript_2/3_Confidence_0.444_Length_979	346	G	R	159	159	60	41	14	A:14,G:27,T:0,C:0,N(*):0	Heterozygous
Locus_27817_Transcript_1/4_Confidence_0.375_Length_709	544	G	R	159	159	60	45	27	A:27,G:18,T:0,C:0,N(*):0	Heterozygous
Locus_27817_Transcript_1/4_Confidence_0.375_Length_709	545	T	K	155	166	60	32	23	A:0,G:23,T:9,C:0,N(*):0	Heterozygous
Locus_27817_Transcript_1/4_Confidence_0.375_Length_709	547	A	R	134	134	60	18	9	A:9,G:9,T:0,C:0,N(*):0	Heterozygous
Locus_16896_Transcript_1/1_Confidence_1.000_Length_1437	119	G	K	39	81	60	27	18	A:0,G:9,T:18,C:0,N(*):0	Heterozygous
Locus_16896_Transcript_1/1_Confidence_1.000_Length_1437	1190	G	R	179	179	60	49	15	A:15,G:34,T:0,C:0,N(*):0	Heterozygous
Locus_12294_Transcript_1/1_Confidence_1.000_Length_1313	398	C	S	113	116	60	12	6	A:0,G:6,T:0,C:6,N(*):0	Heterozygous
Locus_12294_Transcript_1/1_Confidence_1.000_Length_1313	1091	G	R	126	126	60	16	7	A:7,G:9,T:0,C:0,N(*):0	Heterozygous
Locus_15131_Transcript_1/3_Confidence_0.273_Length_1283	319	T	S	129	129	60	22	10	A:0,G:1,T:12,C:9,N(*):0	Heterozygous
Locus_15131_Transcript_1/3_Confidence_0.273_Length_1283	959	A	D	86	163	60	30	23	A:7,G:22,T:1,C:0,N(*):0	Heterozygous
Locus_15131_Transcript_1/3_Confidence_0.273_Length_1283	960	C	S	109	199	60	29	21	A:0,G:21,T:0,C:8,N(*):0	Heterozygous
Locus_21326_Transcript_1/1_Confidence_1.000_Length_2039	1017	G	R	196	196	60	31	13	A:13,G:18,T:0,C:0,N(*):0	Heterozygous
Locus_2451_Transcript_1/2_Confidence_1.000_Length_3743	3617	T	K	94	94	60	17	6	A:0,G:6,T:11,C:0,N(*):0	Heterozygous
Locus_38308_Transcript_2/2_Confidence_1.000_Length_661	195	A	W	158	228	60	27	17	A:10,G:0,T:17,C:0,N(*):0	Heterozygous
Locus_38308_Transcript_2/2_Confidence_1.000_Length_661	198	T	Y	186	228	60	27	16	A:0,G:0,T:11,C:16,N(*):0	Heterozygous
Locus_38308_Transcript_2/2_Confidence_1.000_Length_661	199	G	K	204	228	60	28	16	A:0,G:12,T:16,C:0,N(*):0	Heterozygous
Locus_38308_Transcript_2/2_Confidence_1.000_Length_661	290	A	M	228	228	60	38	21	A:17,G:0,T:0,C:21,N(*):0	Heterozygous
Locus_38308_Transcript_2/2_Confidence_1.000_Length_661	391	G	R	221	221	60	45	17	A:17,G:28,T:0,C:0,N(*):0	Heterozygous
Locus_17998_Transcript_1/2_Confidence_1.000_Length_2306	895	C	M	64	64	60	18	5	A:5,G:0,T:0,C:13,N(*):0	Heterozygous
Locus_17998_Transcript_1/2_Confidence_1.000_Length_2306	1446	G	R	153	153	60	17	8	A:8,G:9,T:0,C:0,N(*):0	Heterozygous
Locus_17998_Transcript_1/2_Confidence_1.000_Length_2306	1468	G	R	106	117	60	11	6	A:6,G:5,T:0,C:0,N(*):0	Heterozygous
Locus_45152_Transcript_1/1_Confidence_1.000_Length_807	326	T	Y	48	105	60	13	10	A:0,G:0,T:3,C:10,N(*):0	Heterozygous
Locus_122_Transcript_2/8_Confidence_0.294_Length_1040	294	C	S	204	204	60	230	59	A:0,G:59,T:0,C:171,N(*):0	Heterozygous
Locus_654_Transcript_1/1_Confidence_1.000_Length_1112	31	A	C	57	57	60	10	10	A:0,G:0,T:0,C:10,N(*):0	Homozygous
Locus_654_Transcript_1/1_Confidence_1.000_Length_1112	960	A	W	228	228	60	516	231	A:285,G:0,T:231,C:0,N(*):0	Heterozygous
Locus_17304_Transcript_1/1_Confidence_1.000_Length_1291	154	T	Y	59	59	60	16	4	A:0,G:0,T:12,C:4,N(*):0	Heterozygous
Locus_10873_Transcript_3/5_Confidence_0.500_Length_1144	550	G	S	60	60	60	18	5	A:0,G:13,T:4,C:1,N(*):0	Heterozygous
Locus_10873_Transcript_3/5_Confidence_0.500_Length_1144	551	T	K	69	69	60	19	5	A:0,G:5,T:14,C:0,N(*):0	Heterozygous
Locus_10873_Transcript_3/5_Confidence_0.500_Length_1144	958	G	R	228	228	60	65	29	A:29,G:36,T:0,C:0,N(*):0	Heterozygous
Locus_2325_Transcript_4/5_Confidence_0.333_Length_2646	123	C	Y	135	135	60	25	9	A:0,G:0,T:9,C:16,N(*):0	Heterozygous
Locus_1412_Transcript_4/10_Confidence_0.444_Length_5641	3353	G	R	155	155	60	29	10	A:10,G:19,T:0,C:0,N(*):0	Heterozygous
Locus_1412_Transcript_4/10_Confidence_0.444_Length_5641	5331	G	K	58	58	60	18	4	A:0,G:14,T:4,C:0,N(*):0	Heterozygous
Locus_1784_Transcript_1/4_Confidence_0.529_Length_476	190	A	R	131	168	60	48	47	A:1,G:47,T:0,C:0,N(*):0	Heterozygous
Locus_1784_Transcript_1/4_Confidence_0.529_Length_476	192	G	S	64	73	60	14	13	A:0,G:1,T:9,C:4,N(*):0	Heterozygous
Locus_1784_Transcript_1/4_Confidence_0.529_Length_476	193	A	R	35	63	60	13	12	A:1,G:12,T:0,C:0,N(*):0	Heterozygous
Locus_59663_Transcript_1/1_Confidence_1.000_Length_635	37	A	R	137	137	60	23	11	A:12,G:11,T:0,C:0,N(*):0	Heterozygous
Locus_17511_Transcript_3/3_Confidence_0.500_Length_1325	973	C	S	228	228	60	59	18	A:0,G:18,T:0,C:41,N(*):0	Heterozygous
Locus_7462_Transcript_1/2_Confidence_1.000_Length_1669	1090	G	K	221	221	60	53	15	A:0,G:38,T:15,C:0,N(*):0	Heterozygous
Locus_1677_Transcript_1/2_Confidence_1.000_Length_304	104	T	C	255	255	60	1272	1272	A:0,G:0,T:0,C:1272,N(*):0	Homozygous
Locus_1677_Transcript_1/2_Confidence_1.000_Length_304	296	C	Y	252	252	60	144	143	A:0,G:0,T:143,C:1,N(*):0	Heterozygous
Locus_59069_Transcript_1/1_Confidence_1.000_Length_285	197	A	R	81	129	60	12	7	A:5,G:7,T:0,C:0,N(*):0	Heterozygous
Locus_3066_Transcript_1/3_Confidence_0.667_Length_1127	369	A	R	34	34	60	135	27	A:108,G:27,T:0,C:0,N(*):0	Heterozygous
Locus_3066_Transcript_1/3_Confidence_0.667_Length_1127	444	G	K	228	228	60	139	46	A:0,G:93,T:46,C:0,N(*):0	Heterozygous
Locus_3066_Transcript_1/3_Confidence_0.667_Length_1127	457	G	R	228	228	60	124	44	A:44,G:80,T:0,C:0,N(*):0	Heterozygous
Locus_3066_Transcript_1/3_Confidence_0.667_Length_1127	483	C	S	228	228	60	101	33	A:0,G:33,T:0,C:68,N(*):0	Heterozygous
Locus_3066_Transcript_1/3_Confidence_0.667_Length_1127	824	A	V	228	228	60	272	148	A:124,G:147,T:0,C:1,N(*):0	Heterozygous
Locus_5670_Transcript_1/1_Confidence_1.000_Length_4959	1512	C	Y	144	144	60	24	9	A:0,G:0,T:9,C:15,N(*):0	Heterozygous
Locus_5670_Transcript_1/1_Confidence_1.000_Length_4959	1565	C	Y	170	170	60	27	11	A:0,G:0,T:11,C:16,N(*):0	Heterozygous
Locus_5670_Transcript_1/1_Confidence_1.000_Length_4959	1691	C	Y	143	143	60	28	10	A:0,G:0,T:10,C:18,N(*):0	Heterozygous
Locus_5670_Transcript_1/1_Confidence_1.000_Length_4959	2740	A	R	183	183	60	32	14	A:18,G:14,T:0,C:0,N(*):0	Heterozygous
Locus_5670_Transcript_1/1_Confidence_1.000_Length_4959	3407	C	Y	228	228	60	37	18	A:0,G:0,T:18,C:19,N(*):0	Heterozygous
Locus_5670_Transcript_1/1_Confidence_1.000_Length_4959	4823	C	Y	174	174	60	24	10	A:0,G:0,T:10,C:14,N(*):0	Heterozygous
Locus_17488_Transcript_1/1_Confidence_1.000_Length_828	239	T	Y	116	130	60	11	6	A:0,G:0,T:5,C:6,N(*):0	Heterozygous
Locus_21920_Transcript_1/1_Confidence_1.000_Length_2704	1765	A	R	102	102	60	12	5	A:7,G:5,T:0,C:0,N(*):0	Heterozygous
Locus_13790_Transcript_1/1_Confidence_1.000_Length_978	815	T	S	81	81	60	17	5	A:0,G:4,T:12,C:1,N(*):0	Heterozygous
Locus_322_Transcript_4/11_Confidence_0.317_Length_587	204	A	R	76	76	60	28	7	A:21,G:7,T:0,C:0,N(*):0	Heterozygous
Locus_322_Transcript_4/11_Confidence_0.317_Length_587	205	A	R	64	64	60	27	6	A:21,G:6,T:0,C:0,N(*):0	Heterozygous
Locus_925_Transcript_5/5_Confidence_0.692_Length_1776	151	G	R	228	228	60	84	24	A:24,G:60,T:0,C:0,N(*):0	Heterozygous
Locus_925_Transcript_5/5_Confidence_0.692_Length_1776	361	T	H	228	228	60	113	31	A:30,G:0,T:82,C:1,N(*):0	Heterozygous
Locus_925_Transcript_5/5_Confidence_0.692_Length_1776	520	C	Y	52	52	60	188	28	A:0,G:0,T:28,C:160,N(*):0	Heterozygous
Locus_925_Transcript_5/5_Confidence_0.692_Length_1776	1332	T	K	228	228	60	71	30	A:0,G:30,T:41,C:0,N(*):0	Heterozygous
Locus_925_Transcript_5/5_Confidence_0.692_Length_1776	1632	C	Y	182	182	60	55	15	A:0,G:0,T:15,C:40,N(*):0	Heterozygous
Locus_16801_Transcript_3/4_Confidence_0.500_Length_3591	2359	C	Y	56	56	60	17	4	A:0,G:0,T:4,C:13,N(*):0	Heterozygous
Locus_16801_Transcript_3/4_Confidence_0.500_Length_3591	2454	C	S	62	62	60	17	4	A:0,G:4,T:0,C:13,N(*):0	Heterozygous
Locus_16801_Transcript_3/4_Confidence_0.500_Length_3591	3427	G	R	141	141	60	17	7	A:7,G:10,T:0,C:0,N(*):0	Heterozygous
Locus_69095_Transcript_1/1_Confidence_1.000_Length_384	322	C	Y	78	78	60	11	4	A:0,G:0,T:4,C:7,N(*):0	Heterozygous
Locus_5127_Transcript_6/14_Confidence_0.115_Length_774	410	T	K	60	60	60	13	4	A:0,G:4,T:9,C:0,N(*):0	Heterozygous
Locus_5127_Transcript_6/14_Confidence_0.115_Length_774	482	C	Y	75	75	60	13	4	A:0,G:0,T:4,C:9,N(*):0	Heterozygous
Locus_5127_Transcript_6/14_Confidence_0.115_Length_774	487	A	R	117	117	60	13	7	A:6,G:7,T:0,C:0,N(*):0	Heterozygous
Locus_2605_Transcript_1/2_Confidence_1.000_Length_3046	2656	A	R	167	167	60	49	12	A:37,G:12,T:0,C:0,N(*):0	Heterozygous
Locus_2605_Transcript_1/2_Confidence_1.000_Length_3046	2672	G	K	184	184	60	46	13	A:0,G:33,T:13,C:0,N(*):0	Heterozygous
Locus_14725_Transcript_1/6_Confidence_0.440_Length_2166	1506	A	R	116	116	60	16	6	A:10,G:6,T:0,C:0,N(*):0	Heterozygous
Locus_14725_Transcript_1/6_Confidence_0.440_Length_2166	1511	A	R	120	120	60	15	6	A:9,G:6,T:0,C:0,N(*):0	Heterozygous
Locus_14725_Transcript_1/6_Confidence_0.440_Length_2166	1583	C	Y	84	84	60	11	4	A:0,G:0,T:4,C:7,N(*):0	Heterozygous
Locus_14725_Transcript_1/6_Confidence_0.440_Length_2166	1604	T	K	87	105	60	10	5	A:0,G:5,T:5,C:0,N(*):0	Heterozygous
Locus_14725_Transcript_1/6_Confidence_0.440_Length_2166	1975	G	R	138	138	60	17	7	A:7,G:10,T:0,C:0,N(*):0	Heterozygous
Locus_8838_Transcript_1/2_Confidence_1.000_Length_1261	836	T	Y	184	184	60	27	10	A:0,G:0,T:17,C:10,N(*):0	Heterozygous
Locus_8838_Transcript_1/2_Confidence_1.000_Length_1261	929	C	Y	55	112	60	14	10	A:0,G:0,T:10,C:4,N(*):0	Heterozygous
Locus_8838_Transcript_1/2_Confidence_1.000_Length_1261	932	A	R	64	118	60	13	9	A:4,G:9,T:0,C:0,N(*):0	Heterozygous
Locus_1021_Transcript_2/4_Confidence_0.700_Length_2994	176	T	K	141	141	60	44	11	A:0,G:11,T:33,C:0,N(*):0	Heterozygous
Locus_1021_Transcript_2/4_Confidence_0.700_Length_2994	476	G	R	192	192	60	54	14	A:14,G:40,T:0,C:0,N(*):0	Heterozygous
Locus_1021_Transcript_2/4_Confidence_0.700_Length_2994	1859	A	R	228	228	60	49	20	A:29,G:20,T:0,C:0,N(*):0	Heterozygous
Locus_11292_Transcript_1/1_Confidence_1.000_Length_1203	216	T	K	182	182	60	32	10	A:0,G:10,T:22,C:0,N(*):0	Heterozygous
Locus_30417_Transcript_2/2_Confidence_1.000_Length_506	177	G	R	228	228	60	1232	412	A:412,G:820,T:0,C:0,N(*):0	Heterozygous
Locus_30417_Transcript_2/2_Confidence_1.000_Length_506	197	G	K	228	228	60	1066	329	A:0,G:737,T:329,C:0,N(*):0	Heterozygous
Locus_9580_Transcript_3/3_Confidence_0.600_Length_1822	1607	C	M	225	225	60	31	14	A:14,G:0,T:0,C:17,N(*):0	Heterozygous
Locus_12702_Transcript_2/2_Confidence_1.000_Length_2375	1753	A	R	69	69	60	11	4	A:7,G:4,T:0,C:0,N(*):0	Heterozygous
Locus_40258_Transcript_1/2_Confidence_1.000_Length_698	493	T	K	104	147	60	44	35	A:0,G:35,T:9,C:0,N(*):0	Heterozygous
Locus_40258_Transcript_1/2_Confidence_1.000_Length_698	495	A	M	37	87	60	90	81	A:9,G:0,T:0,C:81,N(*):0	Heterozygous
Locus_40258_Transcript_1/2_Confidence_1.000_Length_698	496	G	K	125	125	60	140	131	A:0,G:9,T:131,C:0,N(*):0	Heterozygous
Locus_27385_Transcript_1/1_Confidence_1.000_Length_531	328	G	R	208	208	60	21	10	A:10,G:11,T:0,C:0,N(*):0	Heterozygous
Locus_52286_Transcript_1/1_Confidence_1.000_Length_493	237	A	M	23	23	60	10	6	A:4,G:0,T:0,C:6,N(*):0	Heterozygous
Locus_7206_Transcript_1/1_Confidence_1.000_Length_2247	1373	C	Y	204	204	60	53	15	A:0,G:0,T:15,C:38,N(*):0	Heterozygous
Locus_23581_Transcript_5/10_Confidence_0.500_Length_1139	770	T	S	105	105	60	17	7	A:0,G:1,T:10,C:6,N(*):0	Heterozygous
Locus_414_Transcript_3/8_Confidence_0.600_Length_1379	426	A	M	146	146	60	172	106	A:66,G:0,T:0,C:106,N(*):0	Heterozygous
Locus_414_Transcript_3/8_Confidence_0.600_Length_1379	428	C	Y	149	149	60	182	110	A:0,G:0,T:110,C:72,N(*):0	Heterozygous
Locus_414_Transcript_3/8_Confidence_0.600_Length_1379	471	C	S	85	85	60	203	35	A:0,G:35,T:0,C:168,N(*):0	Heterozygous
Locus_414_Transcript_3/8_Confidence_0.600_Length_1379	611	C	Y	228	228	60	139	77	A:0,G:0,T:77,C:62,N(*):0	Heterozygous
Locus_414_Transcript_3/8_Confidence_0.600_Length_1379	614	A	R	228	228	60	130	67	A:63,G:67,T:0,C:0,N(*):0	Heterozygous
Locus_414_Transcript_3/8_Confidence_0.600_Length_1379	626	A	D	228	228	60	110	44	A:66,G:43,T:1,C:0,N(*):0	Heterozygous
Locus_414_Transcript_3/8_Confidence_0.600_Length_1379	641	T	Y	228	228	60	120	66	A:0,G:0,T:54,C:66,N(*):0	Heterozygous
Locus_414_Transcript_3/8_Confidence_0.600_Length_1379	671	C	S	213	228	60	145	105	A:0,G:1,T:104,C:40,N(*):0	Heterozygous
Locus_414_Transcript_3/8_Confidence_0.600_Length_1379	1010	A	M	154	154	60	118	27	A:91,G:0,T:0,C:27,N(*):0	Heterozygous
Locus_414_Transcript_3/8_Confidence_0.600_Length_1379	1343	T	H	119	119	60	33	11	A:1,G:0,T:22,C:10,N(*):0	Heterozygous
Locus_414_Transcript_3/8_Confidence_0.600_Length_1379	1355	A	R	131	152	60	23	13	A:10,G:13,T:0,C:0,N(*):0	Heterozygous
Locus_414_Transcript_3/8_Confidence_0.600_Length_1379	1359	A	R	134	143	60	21	11	A:10,G:11,T:0,C:0,N(*):0	Heterozygous
Locus_414_Transcript_3/8_Confidence_0.600_Length_1379	1361	A	R	136	140	60	21	11	A:10,G:11,T:0,C:0,N(*):0	Heterozygous
Locus_3657_Transcript_1/3_Confidence_0.600_Length_2125	1700	C	Y	228	228	60	154	57	A:0,G:0,T:57,C:97,N(*):0	Heterozygous
Locus_5172_Transcript_1/2_Confidence_0.250_Length_1689	654	C	Y	114	114	60	24	7	A:0,G:0,T:7,C:17,N(*):0	Heterozygous
Locus_5172_Transcript_1/2_Confidence_0.250_Length_1689	1135	C	Y	93	93	60	16	5	A:0,G:0,T:5,C:11,N(*):0	Heterozygous
Locus_5172_Transcript_1/2_Confidence_0.250_Length_1689	1144	T	H	62	62	60	18	5	A:1,G:0,T:13,C:4,N(*):0	Heterozygous
Locus_5172_Transcript_1/2_Confidence_0.250_Length_1689	1540	T	Y	87	87	60	11	5	A:0,G:0,T:6,C:5,N(*):0	Heterozygous
Locus_16084_Transcript_1/1_Confidence_1.000_Length_293	257	A	M	128	128	60	18	9	A:9,G:0,T:0,C:9,N(*):0	Heterozygous
Locus_15073_Transcript_1/1_Confidence_1.000_Length_1531	498	A	W	104	104	60	12	5	A:7,G:0,T:5,C:0,N(*):0	Heterozygous
Locus_10715_Transcript_1/1_Confidence_1.000_Length_863	315	T	W	92	173	60	24	18	A:18,G:0,T:6,C:0,N(*):0	Heterozygous
Locus_10715_Transcript_1/1_Confidence_1.000_Length_863	831	G	R	49	49	60	18	4	A:4,G:14,T:0,C:0,N(*):0	Heterozygous
Locus_15286_Transcript_4/4_Confidence_0.750_Length_930	136	T	Y	119	119	60	15	6	A:0,G:0,T:9,C:6,N(*):0	Heterozygous
Locus_15286_Transcript_4/4_Confidence_0.750_Length_930	164	G	S	130	190	60	17	11	A:0,G:6,T:0,C:11,N(*):0	Heterozygous
Locus_15286_Transcript_4/4_Confidence_0.750_Length_930	168	G	K	89	89	60	17	5	A:0,G:12,T:5,C:0,N(*):0	Heterozygous
Locus_15286_Transcript_4/4_Confidence_0.750_Length_930	229	G	R	136	136	60	15	7	A:7,G:8,T:0,C:0,N(*):0	Heterozygous
Locus_15286_Transcript_4/4_Confidence_0.750_Length_930	502	T	Y	83	83	60	10	5	A:0,G:0,T:5,C:5,N(*):0	Heterozygous
Locus_48362_Transcript_1/1_Confidence_1.000_Length_239	152	G	A	75	75	60	16	16	A:16,G:0,T:0,C:0,N(*):0	Homozygous
Locus_48362_Transcript_1/1_Confidence_1.000_Length_239	157	A	T	75	75	60	16	16	A:0,G:0,T:16,C:0,N(*):0	Homozygous
Locus_3117_Transcript_1/2_Confidence_1.000_Length_1755	628	T	Y	226	226	60	97	28	A:0,G:0,T:69,C:28,N(*):0	Heterozygous
Locus_3117_Transcript_1/2_Confidence_1.000_Length_1755	1363	T	K	228	228	60	67	23	A:0,G:23,T:44,C:0,N(*):0	Heterozygous
Locus_3117_Transcript_1/2_Confidence_1.000_Length_1755	1513	C	S	35	35	60	32	10	A:0,G:3,T:7,C:22,N(*):0	Heterozygous
Locus_6256_Transcript_2/2_Confidence_1.000_Length_3521	664	G	R	228	228	60	46	23	A:23,G:23,T:0,C:0,N(*):0	Heterozygous
Locus_6256_Transcript_2/2_Confidence_1.000_Length_3521	2838	G	S	228	228	60	66	20	A:0,G:46,T:0,C:20,N(*):0	Heterozygous
Locus_6256_Transcript_2/2_Confidence_1.000_Length_3521	2897	C	Y	165	165	60	66	17	A:0,G:0,T:17,C:49,N(*):0	Heterozygous
Locus_1591_Transcript_1/6_Confidence_0.711_Length_217	203	C	G	99	99	60	24	24	A:0,G:24,T:0,C:0,N(*):0	Homozygous
Locus_34954_Transcript_1/1_Confidence_1.000_Length_2257	1013	G	R	170	170	60	20	10	A:10,G:10,T:0,C:0,N(*):0	Heterozygous
Locus_15345_Transcript_1/1_Confidence_1.000_Length_804	456	A	M	175	175	60	35	10	A:25,G:0,T:0,C:10,N(*):0	Heterozygous
Locus_10526_Transcript_6/7_Confidence_0.185_Length_1905	919	G	R	146	146	60	42	11	A:11,G:31,T:0,C:0,N(*):0	Heterozygous
Locus_10921_Transcript_1/1_Confidence_1.000_Length_3320	3197	T	Y	98	98	60	17	5	A:0,G:0,T:12,C:5,N(*):0	Heterozygous
Locus_7282_Transcript_1/2_Confidence_1.000_Length_3173	1197	G	R	163	163	60	22	9	A:9,G:13,T:0,C:0,N(*):0	Heterozygous
Locus_7282_Transcript_1/2_Confidence_1.000_Length_3173	2545	G	S	164	164	60	46	12	A:0,G:34,T:0,C:12,N(*):0	Heterozygous
Locus_7282_Transcript_1/2_Confidence_1.000_Length_3173	2675	T	Y	126	126	60	17	6	A:0,G:0,T:11,C:6,N(*):0	Heterozygous
Locus_17435_Transcript_1/1_Confidence_1.000_Length_2119	661	T	Y	98	98	60	19	7	A:0,G:0,T:12,C:7,N(*):0	Heterozygous
Locus_5388_Transcript_3/7_Confidence_0.103_Length_1480	1036	T	Y	53	53	60	12	4	A:0,G:0,T:8,C:4,N(*):0	Heterozygous
Locus_6478_Transcript_2/5_Confidence_0.346_Length_239	31	C	Y	54	54	60	16	4	A:0,G:0,T:4,C:12,N(*):0	Heterozygous
Locus_6478_Transcript_2/5_Confidence_0.346_Length_239	35	C	M	107	107	60	17	7	A:7,G:0,T:0,C:10,N(*):0	Heterozygous
Locus_6478_Transcript_2/5_Confidence_0.346_Length_239	46	G	S	76	76	60	26	7	A:0,G:19,T:0,C:7,N(*):0	Heterozygous
Locus_6478_Transcript_2/5_Confidence_0.346_Length_239	128	C	H	76	76	60	31	8	A:2,G:0,T:6,C:23,N(*):0	Heterozygous
Locus_3001_Transcript_1/1_Confidence_1.000_Length_3733	84	T	W	125	125	60	98	33	A:33,G:0,T:65,C:0,N(*):0	Heterozygous
Locus_3001_Transcript_1/1_Confidence_1.000_Length_3733	522	C	S	169	169	60	66	17	A:0,G:1,T:16,C:49,N(*):0	Heterozygous
Locus_3001_Transcript_1/1_Confidence_1.000_Length_3733	1885	T	Y	133	133	60	27	8	A:0,G:0,T:19,C:8,N(*):0	Heterozygous
Locus_2194_Transcript_6/15_Confidence_0.290_Length_2096	1467	A	R	126	126	60	19	9	A:10,G:9,T:0,C:0,N(*):0	Heterozygous
Locus_2194_Transcript_6/15_Confidence_0.290_Length_2096	1490	A	R	122	181	60	20	13	A:7,G:13,T:0,C:0,N(*):0	Heterozygous
Locus_2194_Transcript_6/15_Confidence_0.290_Length_2096	1511	G	R	86	86	60	20	6	A:6,G:14,T:0,C:0,N(*):0	Heterozygous
Locus_35766_Transcript_4/6_Confidence_0.438_Length_878	520	T	Y	228	228	60	188	51	A:0,G:0,T:137,C:51,N(*):0	Heterozygous
Locus_46269_Transcript_1/1_Confidence_1.000_Length_701	250	G	K	150	150	60	97	23	A:0,G:74,T:23,C:0,N(*):0	Heterozygous
Locus_46269_Transcript_1/1_Confidence_1.000_Length_701	255	T	Y	158	158	60	96	23	A:0,G:0,T:73,C:23,N(*):0	Heterozygous
Locus_46269_Transcript_1/1_Confidence_1.000_Length_701	428	C	Y	126	126	60	78	17	A:0,G:0,T:17,C:61,N(*):0	Heterozygous
Locus_36_Transcript_6/6_Confidence_0.474_Length_343	17	C	V	56	56	60	123	32	A:1,G:31,T:0,C:91,N(*):0	Heterozygous
Locus_36_Transcript_6/6_Confidence_0.474_Length_343	47	A	R	228	228	60	346	157	A:189,G:157,T:0,C:0,N(*):0	Heterozygous
Locus_36_Transcript_6/6_Confidence_0.474_Length_343	59	C	Y	121	121	60	443	113	A:0,G:0,T:113,C:330,N(*):0	Heterozygous
Locus_36_Transcript_6/6_Confidence_0.474_Length_343	101	C	S	228	228	60	695	255	A:0,G:1,T:254,C:440,N(*):0	Heterozygous
Locus_36_Transcript_6/6_Confidence_0.474_Length_343	110	G	V	93	93	60	687	93	A:92,G:594,T:0,C:1,N(*):0	Heterozygous
Locus_36_Transcript_6/6_Confidence_0.474_Length_343	119	G	R	159	159	60	743	127	A:127,G:616,T:0,C:0,N(*):0	Heterozygous
Locus_36_Transcript_6/6_Confidence_0.474_Length_343	128	T	D	228	228	60	704	273	A:1,G:272,T:431,C:0,N(*):0	Heterozygous
Locus_36_Transcript_6/6_Confidence_0.474_Length_343	167	G	V	228	228	60	794	286	A:285,G:508,T:0,C:1,N(*):0	Heterozygous
Locus_36_Transcript_6/6_Confidence_0.474_Length_343	179	C	S	214	214	60	779	148	A:0,G:148,T:0,C:631,N(*):0	Heterozygous
Locus_36_Transcript_6/6_Confidence_0.474_Length_343	224	G	N	82	82	60	545	93	A:2,G:452,T:90,C:1,N(*):0	Heterozygous
Locus_36_Transcript_6/6_Confidence_0.474_Length_343	231	T	H	117	117	60	520	94	A:93,G:0,T:426,C:1,N(*):0	Heterozygous
Locus_36_Transcript_6/6_Confidence_0.474_Length_343	251	A	V	134	134	60	471	94	A:377,G:93,T:0,C:1,N(*):0	Heterozygous
Locus_36_Transcript_6/6_Confidence_0.474_Length_343	265	A	M	126	126	60	524	107	A:417,G:0,T:0,C:107,N(*):0	Heterozygous
Locus_36_Transcript_6/6_Confidence_0.474_Length_343	317	A	R	92	157	60	173	143	A:30,G:143,T:0,C:0,N(*):0	Heterozygous
Locus_19049_Transcript_4/5_Confidence_0.176_Length_658	469	A	R	93	93	60	15	5	A:10,G:5,T:0,C:0,N(*):0	Heterozygous
Locus_19049_Transcript_4/5_Confidence_0.176_Length_658	519	G	R	114	114	60	22	6	A:6,G:16,T:0,C:0,N(*):0	Heterozygous
Locus_19049_Transcript_4/5_Confidence_0.176_Length_658	542	A	M	147	147	60	18	7	A:11,G:0,T:0,C:7,N(*):0	Heterozygous
Locus_14634_Transcript_2/4_Confidence_0.333_Length_2556	762	T	Y	88	88	60	11	5	A:0,G:0,T:6,C:5,N(*):0	Heterozygous
Locus_67562_Transcript_1/1_Confidence_1.000_Length_2929	1208	T	Y	70	70	60	27	6	A:0,G:0,T:21,C:6,N(*):0	Heterozygous
Locus_67562_Transcript_1/1_Confidence_1.000_Length_2929	1968	C	V	228	228	60	44	16	A:2,G:14,T:0,C:28,N(*):0	Heterozygous
Locus_67562_Transcript_1/1_Confidence_1.000_Length_2929	2462	T	Y	207	207	60	30	12	A:0,G:0,T:18,C:12,N(*):0	Heterozygous
Locus_37816_Transcript_1/1_Confidence_1.000_Length_742	541	A	V	228	228	60	225	72	A:153,G:69,T:0,C:3,N(*):0	Heterozygous
Locus_2903_Transcript_1/3_Confidence_0.400_Length_1263	1187	A	R	74	143	60	20	14	A:6,G:14,T:0,C:0,N(*):0	Heterozygous
Locus_2903_Transcript_1/3_Confidence_0.400_Length_1263	1188	A	R	77	140	60	18	12	A:6,G:12,T:0,C:0,N(*):0	Heterozygous
Locus_2903_Transcript_1/3_Confidence_0.400_Length_1263	1189	T	Y	68	109	60	11	6	A:0,G:0,T:5,C:6,N(*):0	Heterozygous
Locus_14351_Transcript_1/1_Confidence_1.000_Length_1932	56	A	R	133	133	60	21	10	A:11,G:10,T:0,C:0,N(*):0	Heterozygous
Locus_14351_Transcript_1/1_Confidence_1.000_Length_1932	1070	A	R	228	228	60	37	14	A:23,G:14,T:0,C:0,N(*):0	Heterozygous
Locus_36328_Transcript_1/1_Confidence_1.000_Length_995	400	A	V	74	74	60	33	15	A:18,G:14,T:0,C:1,N(*):0	Heterozygous
Locus_36328_Transcript_1/1_Confidence_1.000_Length_995	791	T	Y	137	137	60	23	7	A:0,G:0,T:16,C:7,N(*):0	Heterozygous
Locus_10815_Transcript_2/2_Confidence_1.000_Length_2043	598	T	Y	101	101	60	16	5	A:0,G:0,T:11,C:5,N(*):0	Heterozygous
Locus_10815_Transcript_2/2_Confidence_1.000_Length_2043	1377	T	Y	149	149	60	15	7	A:0,G:0,T:8,C:7,N(*):0	Heterozygous
Locus_10815_Transcript_2/2_Confidence_1.000_Length_2043	1795	G	R	145	155	60	15	8	A:8,G:7,T:0,C:0,N(*):0	Heterozygous
Locus_2066_Transcript_3/3_Confidence_0.714_Length_1818	301	C	Y	113	113	60	27	8	A:0,G:0,T:8,C:19,N(*):0	Heterozygous
Locus_15101_Transcript_1/1_Confidence_1.000_Length_1338	380	C	M	41	95	60	12	9	A:9,G:0,T:0,C:3,N(*):0	Heterozygous
Locus_15101_Transcript_1/1_Confidence_1.000_Length_1338	382	T	H	57	57	60	12	4	A:3,G:0,T:8,C:1,N(*):0	Heterozygous
Locus_1881_Transcript_5/6_Confidence_0.583_Length_780	654	T	S	255	255	60	793	793	A:0,G:3,T:0,C:790,N(*):0	Heterozygous
Locus_1881_Transcript_5/6_Confidence_0.583_Length_780	672	A	W	129	129	60	48	18	A:30,G:0,T:18,C:0,N(*):0	Heterozygous
Locus_1881_Transcript_5/6_Confidence_0.583_Length_780	673	T	K	134	134	60	48	19	A:0,G:19,T:29,C:0,N(*):0	Heterozygous
Locus_17067_Transcript_8/8_Confidence_0.724_Length_655	82	C	S	69	69	60	10	4	A:0,G:4,T:0,C:6,N(*):0	Heterozygous
Locus_17067_Transcript_8/8_Confidence_0.724_Length_655	94	T	Y	139	146	60	15	8	A:0,G:0,T:7,C:8,N(*):0	Heterozygous
Locus_17067_Transcript_8/8_Confidence_0.724_Length_655	150	G	R	81	81	60	15	5	A:5,G:10,T:0,C:0,N(*):0	Heterozygous
Locus_17067_Transcript_8/8_Confidence_0.724_Length_655	179	T	Y	61	61	60	15	4	A:0,G:0,T:11,C:4,N(*):0	Heterozygous
Locus_17067_Transcript_8/8_Confidence_0.724_Length_655	540	G	R	110	110	60	16	6	A:6,G:10,T:0,C:0,N(*):0	Heterozygous
Locus_16682_Transcript_2/7_Confidence_0.650_Length_1008	86	T	K	89	89	60	11	5	A:0,G:5,T:6,C:0,N(*):0	Heterozygous
Locus_16682_Transcript_2/7_Confidence_0.650_Length_1008	106	A	R	98	98	60	14	6	A:8,G:6,T:0,C:0,N(*):0	Heterozygous
Locus_35242_Transcript_1/1_Confidence_1.000_Length_1881	673	C	Y	182	182	60	26	11	A:0,G:0,T:11,C:15,N(*):0	Heterozygous
Locus_35242_Transcript_1/1_Confidence_1.000_Length_1881	809	C	Y	150	210	60	21	11	A:0,G:0,T:11,C:10,N(*):0	Heterozygous
Locus_6556_Transcript_4/4_Confidence_0.250_Length_1876	1271	C	Y	162	162	60	39	11	A:0,G:0,T:11,C:28,N(*):0	Heterozygous
Locus_9580_Transcript_1/3_Confidence_0.600_Length_1821	164	T	Y	92	92	60	18	6	A:0,G:0,T:12,C:6,N(*):0	Heterozygous
Locus_9580_Transcript_1/3_Confidence_0.600_Length_1821	1607	C	V	151	151	60	25	10	A:9,G:1,T:0,C:15,N(*):0	Heterozygous
Locus_2028_Transcript_3/10_Confidence_0.279_Length_7956	7468	A	R	114	114	60	11	5	A:6,G:5,T:0,C:0,N(*):0	Heterozygous
Locus_4033_Transcript_1/1_Confidence_1.000_Length_1951	564	C	M	228	228	60	45	22	A:22,G:0,T:0,C:23,N(*):0	Heterozygous
Locus_4033_Transcript_1/1_Confidence_1.000_Length_1951	823	C	M	228	228	60	26	13	A:13,G:0,T:0,C:13,N(*):0	Heterozygous
Locus_11096_Transcript_2/2_Confidence_1.000_Length_2307	2122	C	M	228	228	60	49	28	A:28,G:0,T:0,C:21,N(*):0	Heterozygous
Locus_11879_Transcript_1/1_Confidence_1.000_Length_1429	483	T	Y	189	228	60	22	13	A:0,G:0,T:9,C:13,N(*):0	Heterozygous
Locus_11879_Transcript_1/1_Confidence_1.000_Length_1429	894	G	R	72	72	60	15	4	A:4,G:11,T:0,C:0,N(*):0	Heterozygous
Locus_11879_Transcript_1/1_Confidence_1.000_Length_1429	967	C	M	66	66	60	16	4	A:4,G:0,T:0,C:12,N(*):0	Heterozygous
Locus_35204_Transcript_1/1_Confidence_1.000_Length_859	359	T	Y	160	160	60	29	9	A:0,G:0,T:20,C:9,N(*):0	Heterozygous
Locus_35093_Transcript_1/1_Confidence_1.000_Length_770	311	C	Y	228	228	60	66	19	A:0,G:0,T:19,C:47,N(*):0	Heterozygous
Locus_35093_Transcript_1/1_Confidence_1.000_Length_770	675	A	W	124	124	60	53	14	A:39,G:0,T:14,C:0,N(*):0	Heterozygous
Locus_35093_Transcript_1/1_Confidence_1.000_Length_770	728	C	S	93	94	60	10	5	A:0,G:5,T:0,C:5,N(*):0	Heterozygous
Locus_10624_Transcript_3/5_Confidence_0.583_Length_810	61	G	R	63	63	60	12	4	A:4,G:8,T:0,C:0,N(*):0	Heterozygous
Locus_10624_Transcript_3/5_Confidence_0.583_Length_810	212	T	Y	220	220	60	47	16	A:0,G:0,T:31,C:16,N(*):0	Heterozygous
Locus_10624_Transcript_3/5_Confidence_0.583_Length_810	317	C	Y	132	132	60	28	8	A:0,G:0,T:8,C:20,N(*):0	Heterozygous
Locus_10624_Transcript_3/5_Confidence_0.583_Length_810	410	C	S	87	132	60	10	6	A:0,G:6,T:0,C:4,N(*):0	Heterozygous
Locus_3026_Transcript_2/2_Confidence_1.000_Length_4404	1047	T	W	40	91	60	11	8	A:8,G:0,T:3,C:0,N(*):0	Heterozygous
Locus_9153_Transcript_1/1_Confidence_1.000_Length_1273	624	C	S	213	226	60	23	12	A:0,G:12,T:0,C:11,N(*):0	Heterozygous
Locus_9153_Transcript_1/1_Confidence_1.000_Length_1273	741	G	D	144	144	60	29	10	A:9,G:19,T:1,C:0,N(*):0	Heterozygous
Locus_17580_Transcript_1/1_Confidence_1.000_Length_6368	488	T	Y	113	113	60	15	6	A:0,G:0,T:9,C:6,N(*):0	Heterozygous
Locus_12602_Transcript_1/1_Confidence_1.000_Length_3221	2105	C	H	228	228	60	116	65	A:1,G:0,T:64,C:51,N(*):0	Heterozygous
Locus_12602_Transcript_1/1_Confidence_1.000_Length_3221	2259	G	V	228	228	60	138	48	A:47,G:90,T:0,C:1,N(*):0	Heterozygous
Locus_12602_Transcript_1/1_Confidence_1.000_Length_3221	3079	T	Y	228	228	60	49	24	A:0,G:0,T:25,C:24,N(*):0	Heterozygous
Locus_7235_Transcript_1/1_Confidence_1.000_Length_2450	65	G	S	77	77	60	12	4	A:0,G:8,T:0,C:4,N(*):0	Heterozygous
Locus_7235_Transcript_1/1_Confidence_1.000_Length_2450	522	A	R	45	93	60	10	7	A:3,G:7,T:0,C:0,N(*):0	Heterozygous
Locus_7235_Transcript_1/1_Confidence_1.000_Length_2450	1236	T	Y	168	168	60	26	10	A:0,G:0,T:16,C:10,N(*):0	Heterozygous
Locus_3404_Transcript_4/4_Confidence_0.417_Length_1840	827	G	R	63	63	60	17	4	A:4,G:13,T:0,C:0,N(*):0	Heterozygous
Locus_3404_Transcript_4/4_Confidence_0.417_Length_1840	1381	T	W	166	166	60	29	9	A:9,G:0,T:20,C:0,N(*):0	Heterozygous
Locus_39287_Transcript_1/1_Confidence_1.000_Length_737	559	A	R	81	129	60	11	7	A:4,G:7,T:0,C:0,N(*):0	Heterozygous
Locus_8147_Transcript_1/3_Confidence_0.727_Length_985	442	T	K	49	49	60	10	4	A:0,G:4,T:6,C:0,N(*):0	Heterozygous
Locus_6761_Transcript_2/3_Confidence_0.250_Length_1969	1519	T	Y	111	111	60	12	6	A:0,G:0,T:6,C:6,N(*):0	Heterozygous
Locus_3941_Transcript_3/10_Confidence_0.379_Length_1138	761	T	Y	110	144	60	40	39	A:0,G:0,T:1,C:39,N(*):0	Heterozygous
Locus_3941_Transcript_3/10_Confidence_0.379_Length_1138	764	T	W	122	141	60	39	38	A:38,G:0,T:1,C:0,N(*):0	Heterozygous
Locus_154_Transcript_1/1_Confidence_1.000_Length_2120	477	C	M	228	228	60	87	39	A:39,G:0,T:0,C:48,N(*):0	Heterozygous
Locus_154_Transcript_1/1_Confidence_1.000_Length_2120	478	A	M	228	228	60	87	27	A:60,G:0,T:0,C:27,N(*):0	Heterozygous
Locus_154_Transcript_1/1_Confidence_1.000_Length_2120	1154	G	N	219	219	60	99	33	A:31,G:66,T:0,C:1,N(*):1	Heterozygous
Locus_47056_Transcript_1/1_Confidence_1.000_Length_484	353	T	W	80	80	60	15	5	A:5,G:0,T:10,C:0,N(*):0	Heterozygous
Locus_47056_Transcript_1/1_Confidence_1.000_Length_484	360	T	K	78	78	60	15	5	A:0,G:5,T:10,C:0,N(*):0	Heterozygous
Locus_23599_Transcript_1/1_Confidence_1.000_Length_434	302	G	K	130	130	60	19	7	A:0,G:12,T:7,C:0,N(*):0	Heterozygous
Locus_4090_Transcript_13/14_Confidence_0.048_Length_752	308	C	Y	98	98	60	13	5	A:0,G:0,T:5,C:8,N(*):0	Heterozygous
Locus_54843_Transcript_1/1_Confidence_1.000_Length_601	341	C	Y	184	228	60	30	17	A:0,G:0,T:17,C:13,N(*):0	Heterozygous
Locus_54843_Transcript_1/1_Confidence_1.000_Length_601	342	C	Y	210	228	60	31	17	A:0,G:0,T:17,C:14,N(*):0	Heterozygous
Locus_54843_Transcript_1/1_Confidence_1.000_Length_601	343	T	H	126	200	60	30	21	A:1,G:0,T:9,C:20,N(*):0	Heterozygous
Locus_3155_Transcript_1/6_Confidence_0.368_Length_1487	212	A	R	99	99	60	13	6	A:7,G:6,T:0,C:0,N(*):0	Heterozygous
Locus_3155_Transcript_1/6_Confidence_0.368_Length_1487	693	C	M	38	38	60	13	4	A:4,G:0,T:0,C:9,N(*):0	Heterozygous
Locus_3155_Transcript_1/6_Confidence_0.368_Length_1487	1145	T	Y	150	150	60	16	7	A:0,G:0,T:9,C:7,N(*):0	Heterozygous
Locus_11514_Transcript_1/2_Confidence_1.000_Length_1966	265	T	Y	228	228	60	38	14	A:0,G:0,T:24,C:14,N(*):0	Heterozygous
Locus_23085_Transcript_2/4_Confidence_0.500_Length_871	286	T	Y	102	102	60	23	6	A:0,G:0,T:17,C:6,N(*):0	Heterozygous
Locus_3725_Transcript_1/1_Confidence_1.000_Length_3425	3312	A	M	228	228	60	66	28	A:38,G:0,T:0,C:28,N(*):0	Heterozygous
Locus_35339_Transcript_1/1_Confidence_1.000_Length_2794	104	T	Y	228	228	60	84	40	A:0,G:0,T:44,C:40,N(*):0	Heterozygous
Locus_35339_Transcript_1/1_Confidence_1.000_Length_2794	485	C	V	228	228	60	78	40	A:1,G:39,T:0,C:38,N(*):0	Heterozygous
Locus_10760_Transcript_1/2_Confidence_1.000_Length_4147	496	C	M	67	118	60	12	8	A:8,G:0,T:0,C:4,N(*):0	Heterozygous
Locus_10760_Transcript_1/2_Confidence_1.000_Length_4147	2934	C	Y	190	190	60	38	13	A:0,G:0,T:13,C:25,N(*):0	Heterozygous
Locus_10760_Transcript_1/2_Confidence_1.000_Length_4147	4055	A	R	146	146	60	35	11	A:24,G:11,T:0,C:0,N(*):0	Heterozygous
Locus_2332_Transcript_4/5_Confidence_0.500_Length_2438	152	A	R	53	53	60	26	6	A:20,G:6,T:0,C:0,N(*):0	Heterozygous
Locus_2332_Transcript_4/5_Confidence_0.500_Length_2438	215	G	R	94	94	60	31	8	A:8,G:23,T:0,C:0,N(*):0	Heterozygous
Locus_2332_Transcript_4/5_Confidence_0.500_Length_2438	899	T	K	80	80	60	24	7	A:0,G:7,T:17,C:0,N(*):0	Heterozygous
Locus_2332_Transcript_4/5_Confidence_0.500_Length_2438	1599	T	Y	218	218	60	33	14	A:0,G:0,T:19,C:14,N(*):0	Heterozygous
Locus_2332_Transcript_4/5_Confidence_0.500_Length_2438	2202	A	W	76	76	60	27	6	A:21,G:0,T:6,C:0,N(*):0	Heterozygous
Locus_12923_Transcript_1/2_Confidence_1.000_Length_1259	678	T	Y	94	94	60	19	5	A:0,G:0,T:14,C:5,N(*):0	Heterozygous
Locus_1517_Transcript_1/3_Confidence_0.625_Length_3842	282	T	Y	91	91	60	17	5	A:0,G:0,T:12,C:5,N(*):0	Heterozygous
Locus_1517_Transcript_1/3_Confidence_0.625_Length_3842	2336	C	Y	81	81	60	21	6	A:0,G:0,T:6,C:15,N(*):0	Heterozygous
Locus_25882_Transcript_1/1_Confidence_1.000_Length_1702	851	G	R	100	100	60	24	6	A:6,G:18,T:0,C:0,N(*):0	Heterozygous
Locus_9036_Transcript_2/2_Confidence_1.000_Length_1850	652	G	R	72	72	60	15	5	A:5,G:10,T:0,C:0,N(*):0	Heterozygous
Locus_22121_Transcript_3/5_Confidence_0.440_Length_284	97	A	R	103	103	60	20	6	A:14,G:6,T:0,C:0,N(*):0	Heterozygous
Locus_4798_Transcript_1/1_Confidence_1.000_Length_1863	1105	C	M	130	130	60	20	9	A:9,G:0,T:0,C:11,N(*):0	Heterozygous
Locus_4798_Transcript_1/1_Confidence_1.000_Length_1863	1106	A	W	98	98	60	19	8	A:11,G:0,T:8,C:0,N(*):0	Heterozygous
Locus_4798_Transcript_1/1_Confidence_1.000_Length_1863	1384	A	R	194	194	60	31	12	A:19,G:12,T:0,C:0,N(*):0	Heterozygous
Locus_5325_Transcript_4/9_Confidence_0.619_Length_2281	455	A	R	178	178	60	31	11	A:20,G:11,T:0,C:0,N(*):0	Heterozygous
Locus_5325_Transcript_4/9_Confidence_0.619_Length_2281	478	C	Y	176	176	60	32	11	A:0,G:0,T:11,C:21,N(*):0	Heterozygous
Locus_5325_Transcript_4/9_Confidence_0.619_Length_2281	507	G	K	153	153	60	29	9	A:0,G:20,T:9,C:0,N(*):0	Heterozygous
Locus_5325_Transcript_4/9_Confidence_0.619_Length_2281	655	C	Y	145	193	60	17	10	A:0,G:0,T:10,C:7,N(*):0	Heterozygous
Locus_5325_Transcript_4/9_Confidence_0.619_Length_2281	705	G	K	137	137	60	20	9	A:0,G:11,T:9,C:0,N(*):0	Heterozygous
Locus_5325_Transcript_4/9_Confidence_0.619_Length_2281	713	C	M	167	185	60	22	11	A:11,G:0,T:0,C:11,N(*):0	Heterozygous
Locus_5325_Transcript_4/9_Confidence_0.619_Length_2281	871	T	Y	82	182	60	30	24	A:0,G:0,T:6,C:24,N(*):0	Heterozygous
Locus_5325_Transcript_4/9_Confidence_0.619_Length_2281	883	G	S	104	104	60	22	6	A:0,G:16,T:0,C:6,N(*):0	Heterozygous
Locus_5325_Transcript_4/9_Confidence_0.619_Length_2281	1333	C	V	113	113	60	16	9	A:8,G:1,T:0,C:7,N(*):0	Heterozygous
Locus_5325_Transcript_4/9_Confidence_0.619_Length_2281	1343	G	R	76	76	60	16	5	A:5,G:11,T:0,C:0,N(*):0	Heterozygous
Locus_5325_Transcript_4/9_Confidence_0.619_Length_2281	1422	A	R	66	129	60	17	12	A:5,G:12,T:0,C:0,N(*):0	Heterozygous
Locus_5325_Transcript_4/9_Confidence_0.619_Length_2281	1423	T	Y	60	127	60	17	13	A:0,G:0,T:4,C:13,N(*):0	Heterozygous
Locus_5325_Transcript_4/9_Confidence_0.619_Length_2281	1613	G	R	45	94	60	10	7	A:7,G:3,T:0,C:0,N(*):0	Heterozygous
Locus_5325_Transcript_4/9_Confidence_0.619_Length_2281	2020	A	R	100	100	60	21	6	A:15,G:6,T:0,C:0,N(*):0	Heterozygous
Locus_9705_Transcript_5/6_Confidence_0.400_Length_927	231	A	V	52	52	60	10	4	A:6,G:1,T:0,C:3,N(*):0	Heterozygous
Locus_9705_Transcript_5/6_Confidence_0.400_Length_927	544	T	Y	79	79	60	11	4	A:0,G:0,T:7,C:4,N(*):0	Heterozygous
Locus_9705_Transcript_5/6_Confidence_0.400_Length_927	611	C	Y	91	106	60	10	6	A:0,G:0,T:6,C:4,N(*):0	Heterozygous
Locus_14898_Transcript_1/1_Confidence_1.000_Length_960	156	T	Y	46	46	60	12	4	A:0,G:0,T:8,C:4,N(*):0	Heterozygous
Locus_14898_Transcript_1/1_Confidence_1.000_Length_960	166	T	Y	100	100	60	18	6	A:0,G:0,T:12,C:6,N(*):0	Heterozygous
Locus_14898_Transcript_1/1_Confidence_1.000_Length_960	687	C	Y	126	126	60	24	7	A:0,G:0,T:7,C:17,N(*):0	Heterozygous
Locus_14898_Transcript_1/1_Confidence_1.000_Length_960	690	C	Y	179	179	60	23	10	A:0,G:0,T:10,C:13,N(*):0	Heterozygous
Locus_32083_Transcript_1/1_Confidence_1.000_Length_897	280	C	Y	153	153	60	24	8	A:0,G:0,T:8,C:16,N(*):0	Heterozygous
Locus_32083_Transcript_1/1_Confidence_1.000_Length_897	423	C	M	128	156	60	14	8	A:8,G:0,T:0,C:6,N(*):0	Heterozygous
Locus_7969_Transcript_1/1_Confidence_1.000_Length_1978	429	A	R	228	228	60	30	14	A:16,G:14,T:0,C:0,N(*):0	Heterozygous
Locus_5652_Transcript_1/1_Confidence_1.000_Length_1909	803	A	V	228	228	60	87	24	A:63,G:23,T:0,C:1,N(*):0	Heterozygous
Locus_2639_Transcript_5/5_Confidence_0.444_Length_4382	4017	T	Y	77	77	60	10	5	A:0,G:0,T:5,C:5,N(*):0	Heterozygous
Locus_4386_Transcript_5/7_Confidence_0.312_Length_1765	1274	A	R	55	55	60	20	4	A:16,G:4,T:0,C:0,N(*):0	Heterozygous
Locus_4386_Transcript_5/7_Confidence_0.312_Length_1765	1275	A	R	48	48	60	22	6	A:16,G:6,T:0,C:0,N(*):0	Heterozygous
Locus_3633_Transcript_2/4_Confidence_0.429_Length_2475	2111	A	R	207	222	60	24	11	A:13,G:11,T:0,C:0,N(*):0	Heterozygous
Locus_3633_Transcript_2/4_Confidence_0.429_Length_2475	2301	A	R	158	195	60	20	11	A:9,G:11,T:0,C:0,N(*):0	Heterozygous
Locus_5283_Transcript_2/6_Confidence_0.571_Length_2077	1532	T	Y	79	123	60	10	6	A:0,G:0,T:4,C:6,N(*):0	Heterozygous
Locus_3827_Transcript_1/2_Confidence_1.000_Length_3113	291	T	Y	135	135	60	21	7	A:0,G:0,T:14,C:7,N(*):0	Heterozygous
Locus_3827_Transcript_1/2_Confidence_1.000_Length_3113	1284	G	R	228	228	60	50	18	A:18,G:32,T:0,C:0,N(*):0	Heterozygous
Locus_33237_Transcript_1/1_Confidence_1.000_Length_1940	1427	G	R	141	141	60	31	9	A:9,G:22,T:0,C:0,N(*):0	Heterozygous
Locus_1009_Transcript_1/1_Confidence_1.000_Length_3671	594	T	Y	125	125	60	25	8	A:0,G:0,T:17,C:8,N(*):0	Heterozygous
Locus_3079_Transcript_2/2_Confidence_1.000_Length_6936	4712	G	R	182	182	60	24	10	A:10,G:14,T:0,C:0,N(*):0	Heterozygous
Locus_3079_Transcript_2/2_Confidence_1.000_Length_6936	4792	G	S	228	228	60	35	16	A:0,G:19,T:0,C:16,N(*):0	Heterozygous
Locus_20931_Transcript_1/1_Confidence_1.000_Length_2749	1059	T	Y	172	172	60	42	11	A:0,G:0,T:31,C:11,N(*):0	Heterozygous
Locus_20931_Transcript_1/1_Confidence_1.000_Length_2749	2046	C	Y	149	149	60	56	12	A:0,G:0,T:12,C:44,N(*):0	Heterozygous
Locus_20931_Transcript_1/1_Confidence_1.000_Length_2749	2623	A	R	116	116	60	17	7	A:10,G:7,T:0,C:0,N(*):0	Heterozygous
Locus_514_Transcript_3/6_Confidence_0.750_Length_824	4	G	R	141	141	60	53	23	A:23,G:30,T:0,C:0,N(*):0	Heterozygous
Locus_514_Transcript_3/6_Confidence_0.750_Length_824	326	C	V	110	228	60	665	386	A:376,G:10,T:0,C:279,N(*):0	Heterozygous
Locus_514_Transcript_3/6_Confidence_0.750_Length_824	565	C	N	185	185	60	852	162	A:4,G:1,T:157,C:690,N(*):0	Heterozygous
Locus_514_Transcript_3/6_Confidence_0.750_Length_824	595	C	S	191	191	60	916	163	A:0,G:1,T:162,C:753,N(*):0	Heterozygous
Locus_514_Transcript_3/6_Confidence_0.750_Length_824	796	G	R	86	86	60	13	5	A:5,G:8,T:0,C:0,N(*):0	Heterozygous
Locus_4782_Transcript_2/2_Confidence_1.000_Length_2269	1692	C	Y	228	228	60	178	84	A:0,G:0,T:84,C:94,N(*):0	Heterozygous
Locus_36085_Transcript_1/1_Confidence_1.000_Length_2258	492	C	Y	178	178	60	46	13	A:0,G:0,T:13,C:33,N(*):0	Heterozygous
Locus_36085_Transcript_1/1_Confidence_1.000_Length_2258	604	T	K	141	141	60	40	11	A:0,G:11,T:29,C:0,N(*):0	Heterozygous
Locus_36085_Transcript_1/1_Confidence_1.000_Length_2258	641	C	Y	165	165	60	30	11	A:0,G:0,T:11,C:19,N(*):0	Heterozygous
Locus_36085_Transcript_1/1_Confidence_1.000_Length_2258	690	A	R	228	228	60	43	17	A:26,G:17,T:0,C:0,N(*):0	Heterozygous
Locus_6561_Transcript_1/2_Confidence_1.000_Length_5789	1680	C	Y	129	129	60	24	7	A:0,G:0,T:7,C:17,N(*):0	Heterozygous
Locus_6561_Transcript_1/2_Confidence_1.000_Length_5789	3591	G	S	76	76	60	20	9	A:0,G:11,T:1,C:8,N(*):0	Heterozygous
Locus_6561_Transcript_1/2_Confidence_1.000_Length_5789	4685	T	Y	201	201	60	57	18	A:0,G:0,T:39,C:18,N(*):0	Heterozygous
Locus_6561_Transcript_1/2_Confidence_1.000_Length_5789	5015	G	R	225	225	60	58	16	A:16,G:42,T:0,C:0,N(*):0	Heterozygous
Locus_6561_Transcript_1/2_Confidence_1.000_Length_5789	5118	A	R	228	228	60	60	22	A:38,G:22,T:0,C:0,N(*):0	Heterozygous
Locus_24519_Transcript_1/3_Confidence_0.571_Length_1032	691	C	Y	68	68	60	15	4	A:0,G:0,T:4,C:11,N(*):0	Heterozygous
Locus_36312_Transcript_1/3_Confidence_0.714_Length_1085	327	T	W	63	63	60	12	4	A:4,G:0,T:8,C:0,N(*):0	Heterozygous
Locus_21612_Transcript_1/1_Confidence_1.000_Length_1061	276	T	Y	54	54	60	18	5	A:0,G:0,T:13,C:5,N(*):0	Heterozygous
Locus_1032_Transcript_1/2_Confidence_1.000_Length_2838	1698	T	Y	224	224	60	49	17	A:0,G:0,T:32,C:17,N(*):0	Heterozygous
Locus_35430_Transcript_1/2_Confidence_1.000_Length_2014	236	T	W	122	127	60	13	7	A:7,G:0,T:6,C:0,N(*):0	Heterozygous
Locus_35430_Transcript_1/2_Confidence_1.000_Length_2014	782	A	R	228	228	60	99	40	A:59,G:40,T:0,C:0,N(*):0	Heterozygous
Locus_12860_Transcript_2/3_Confidence_0.364_Length_289	28	G	C	57	57	60	10	10	A:0,G:0,T:0,C:10,N(*):0	Homozygous
Locus_12860_Transcript_2/3_Confidence_0.364_Length_289	71	T	G	81	81	60	18	18	A:0,G:18,T:0,C:0,N(*):0	Homozygous
Locus_12860_Transcript_2/3_Confidence_0.364_Length_289	72	C	G	81	81	60	18	18	A:0,G:18,T:0,C:0,N(*):0	Homozygous
Locus_12860_Transcript_2/3_Confidence_0.364_Length_289	97	C	T	60	60	60	11	11	A:0,G:0,T:11,C:0,N(*):0	Homozygous
Locus_20376_Transcript_3/3_Confidence_0.571_Length_1513	90	A	M	98	98	60	14	6	A:8,G:0,T:0,C:6,N(*):0	Heterozygous
Locus_20376_Transcript_3/3_Confidence_0.571_Length_1513	91	G	R	99	99	60	14	6	A:6,G:8,T:0,C:0,N(*):0	Heterozygous
Locus_9236_Transcript_1/1_Confidence_1.000_Length_1511	798	T	K	228	228	60	297	141	A:0,G:141,T:156,C:0,N(*):0	Heterozygous
Locus_9236_Transcript_1/1_Confidence_1.000_Length_1511	1136	G	K	228	228	60	319	144	A:0,G:175,T:144,C:0,N(*):0	Heterozygous
Locus_3225_Transcript_7/8_Confidence_0.579_Length_3552	940	A	R	95	95	60	13	5	A:8,G:5,T:0,C:0,N(*):0	Heterozygous
Locus_3225_Transcript_7/8_Confidence_0.579_Length_3552	1048	C	Y	116	116	60	10	5	A:0,G:0,T:5,C:5,N(*):0	Heterozygous
Locus_3225_Transcript_7/8_Confidence_0.579_Length_3552	1208	A	R	56	56	60	18	4	A:14,G:4,T:0,C:0,N(*):0	Heterozygous
Locus_35906_Transcript_3/4_Confidence_0.571_Length_379	121	C	S	88	109	60	10	5	A:0,G:5,T:0,C:5,N(*):0	Heterozygous
Locus_35906_Transcript_3/4_Confidence_0.571_Length_379	246	T	S	120	120	60	84	20	A:0,G:19,T:64,C:1,N(*):0	Heterozygous
Locus_42873_Transcript_1/1_Confidence_1.000_Length_770	532	A	R	62	62	60	13	4	A:9,G:4,T:0,C:0,N(*):0	Heterozygous
Locus_39333_Transcript_2/2_Confidence_1.000_Length_942	206	A	R	199	199	60	21	10	A:11,G:10,T:0,C:0,N(*):0	Heterozygous
Locus_39333_Transcript_2/2_Confidence_1.000_Length_942	383	C	S	67	67	60	13	4	A:0,G:4,T:0,C:9,N(*):0	Heterozygous
Locus_175_Transcript_2/6_Confidence_0.333_Length_510	169	C	M	104	104	60	12	6	A:6,G:0,T:0,C:6,N(*):0	Heterozygous
Locus_175_Transcript_2/6_Confidence_0.333_Length_510	170	T	K	127	127	60	14	8	A:0,G:8,T:6,C:0,N(*):0	Heterozygous
Locus_175_Transcript_2/6_Confidence_0.333_Length_510	171	T	W	127	127	60	14	8	A:8,G:0,T:6,C:0,N(*):0	Heterozygous
Locus_36138_Transcript_2/2_Confidence_0.250_Length_821	99	C	Y	160	160	60	39	11	A:0,G:0,T:11,C:28,N(*):0	Heterozygous
Locus_36138_Transcript_2/2_Confidence_0.250_Length_821	154	C	Y	203	203	60	76	22	A:0,G:0,T:22,C:54,N(*):0	Heterozygous
Locus_36138_Transcript_2/2_Confidence_0.250_Length_821	161	T	Y	228	228	60	80	39	A:0,G:0,T:41,C:39,N(*):0	Heterozygous
Locus_36138_Transcript_2/2_Confidence_0.250_Length_821	162	C	Y	228	228	60	82	40	A:0,G:0,T:40,C:42,N(*):0	Heterozygous
Locus_36138_Transcript_2/2_Confidence_0.250_Length_821	171	T	Y	228	228	60	82	36	A:0,G:0,T:46,C:36,N(*):0	Heterozygous
Locus_1759_Transcript_2/2_Confidence_1.000_Length_4282	2804	G	V	228	228	60	52	21	A:20,G:31,T:0,C:1,N(*):0	Heterozygous
Locus_1759_Transcript_2/2_Confidence_1.000_Length_4282	4035	T	W	222	222	60	43	14	A:14,G:0,T:29,C:0,N(*):0	Heterozygous
Locus_5069_Transcript_1/3_Confidence_0.714_Length_4361	3812	T	Y	155	156	60	15	7	A:0,G:0,T:8,C:7,N(*):0	Heterozygous
Locus_31815_Transcript_1/1_Confidence_1.000_Length_1937	872	G	R	173	173	60	22	9	A:9,G:13,T:0,C:0,N(*):0	Heterozygous
Locus_31815_Transcript_1/1_Confidence_1.000_Length_1937	976	G	D	79	79	60	39	11	A:1,G:28,T:10,C:0,N(*):0	Heterozygous
Locus_31815_Transcript_1/1_Confidence_1.000_Length_1937	1529	G	R	91	91	60	16	5	A:5,G:11,T:0,C:0,N(*):0	Heterozygous
Locus_34369_Transcript_1/2_Confidence_1.000_Length_712	273	G	R	68	68	60	10	4	A:4,G:6,T:0,C:0,N(*):0	Heterozygous
Locus_34969_Transcript_4/4_Confidence_0.571_Length_3241	768	T	S	228	228	60	40	16	A:0,G:1,T:24,C:15,N(*):0	Heterozygous
Locus_34969_Transcript_4/4_Confidence_0.571_Length_3241	1442	C	Y	228	228	60	38	16	A:0,G:0,T:16,C:22,N(*):0	Heterozygous
Locus_34969_Transcript_4/4_Confidence_0.571_Length_3241	1729	A	R	228	228	60	61	23	A:38,G:23,T:0,C:0,N(*):0	Heterozygous
Locus_198_Transcript_3/8_Confidence_0.333_Length_791	170	A	M	228	228	60	115	43	A:72,G:0,T:0,C:43,N(*):0	Heterozygous
Locus_198_Transcript_3/8_Confidence_0.333_Length_791	444	G	R	228	228	60	103	35	A:35,G:68,T:0,C:0,N(*):0	Heterozygous
Locus_10004_Transcript_1/6_Confidence_0.135_Length_1000	395	C	Y	228	228	60	62	27	A:0,G:0,T:27,C:35,N(*):0	Heterozygous
Locus_10004_Transcript_1/6_Confidence_0.135_Length_1000	455	C	Y	199	199	60	44	14	A:0,G:0,T:14,C:30,N(*):0	Heterozygous
Locus_34708_Transcript_2/2_Confidence_1.000_Length_560	220	A	W	191	191	60	26	10	A:16,G:0,T:10,C:0,N(*):0	Heterozygous
Locus_1618_Transcript_3/10_Confidence_0.444_Length_1686	324	A	G	93	93	60	22	22	A:0,G:22,T:0,C:0,N(*):0	Homozygous
Locus_1618_Transcript_3/10_Confidence_0.444_Length_1686	337	C	T	81	81	60	18	18	A:0,G:0,T:18,C:0,N(*):0	Homozygous
Locus_1618_Transcript_3/10_Confidence_0.444_Length_1686	1587	G	R	102	102	60	25	6	A:6,G:19,T:0,C:0,N(*):0	Heterozygous
Locus_1618_Transcript_3/10_Confidence_0.444_Length_1686	1640	T	Y	41	41	60	20	4	A:0,G:0,T:16,C:4,N(*):0	Heterozygous
Locus_1618_Transcript_3/10_Confidence_0.444_Length_1686	1647	G	R	43	43	60	20	4	A:4,G:16,T:0,C:0,N(*):0	Heterozygous
Locus_12528_Transcript_1/1_Confidence_1.000_Length_986	144	C	Y	144	144	60	18	7	A:0,G:0,T:7,C:11,N(*):0	Heterozygous
Locus_8168_Transcript_4/5_Confidence_0.600_Length_1083	534	G	R	60	60	60	18	4	A:4,G:14,T:0,C:0,N(*):0	Heterozygous
Locus_8168_Transcript_4/5_Confidence_0.600_Length_1083	614	G	S	42	42	60	17	4	A:0,G:13,T:0,C:4,N(*):0	Heterozygous
Locus_8168_Transcript_4/5_Confidence_0.600_Length_1083	616	A	R	40	40	60	17	4	A:13,G:4,T:0,C:0,N(*):0	Heterozygous
Locus_30073_Transcript_1/1_Confidence_1.000_Length_1265	704	G	R	81	81	60	10	4	A:4,G:6,T:0,C:0,N(*):0	Heterozygous
Locus_11013_Transcript_1/2_Confidence_1.000_Length_1197	438	C	M	228	228	60	49	21	A:21,G:0,T:0,C:28,N(*):0	Heterozygous
Locus_22298_Transcript_1/1_Confidence_1.000_Length_907	649	T	Y	91	91	60	10	4	A:0,G:0,T:6,C:4,N(*):0	Heterozygous
Locus_37705_Transcript_1/1_Confidence_1.000_Length_1335	159	T	Y	119	119	60	26	7	A:0,G:0,T:19,C:7,N(*):0	Heterozygous
Locus_37705_Transcript_1/1_Confidence_1.000_Length_1335	251	C	M	48	48	60	19	4	A:4,G:0,T:0,C:15,N(*):0	Heterozygous
Locus_37705_Transcript_1/1_Confidence_1.000_Length_1335	720	G	R	90	90	60	30	7	A:7,G:23,T:0,C:0,N(*):0	Heterozygous
Locus_37705_Transcript_1/1_Confidence_1.000_Length_1335	873	T	Y	169	169	60	36	11	A:0,G:0,T:25,C:11,N(*):0	Heterozygous
Locus_11521_Transcript_2/5_Confidence_0.632_Length_641	435	A	W	110	110	60	22	6	A:16,G:0,T:6,C:0,N(*):0	Heterozygous
Locus_11521_Transcript_2/5_Confidence_0.632_Length_641	451	C	Y	108	177	60	22	14	A:0,G:0,T:14,C:8,N(*):0	Heterozygous
Locus_11521_Transcript_2/5_Confidence_0.632_Length_641	479	A	R	152	152	60	21	10	A:11,G:10,T:0,C:0,N(*):0	Heterozygous
Locus_11521_Transcript_2/5_Confidence_0.632_Length_641	490	T	Y	154	154	60	19	8	A:0,G:0,T:11,C:8,N(*):0	Heterozygous
Locus_11521_Transcript_2/5_Confidence_0.632_Length_641	510	T	Y	117	192	60	23	16	A:0,G:0,T:7,C:16,N(*):0	Heterozygous
Locus_11521_Transcript_2/5_Confidence_0.632_Length_641	546	A	R	157	157	60	30	10	A:20,G:10,T:0,C:0,N(*):0	Heterozygous
Locus_11521_Transcript_2/5_Confidence_0.632_Length_641	569	C	M	208	225	60	28	13	A:13,G:0,T:0,C:15,N(*):0	Heterozygous
Locus_1651_Transcript_3/3_Confidence_0.750_Length_1470	697	G	S	40	40	60	18	4	A:0,G:14,T:0,C:4,N(*):0	Heterozygous
Locus_1651_Transcript_3/3_Confidence_0.750_Length_1470	742	G	S	100	100	60	18	5	A:0,G:13,T:0,C:5,N(*):0	Heterozygous
Locus_2051_Transcript_1/2_Confidence_1.000_Length_653	459	T	W	91	91	60	20	6	A:6,G:0,T:14,C:0,N(*):0	Heterozygous
Locus_2051_Transcript_1/2_Confidence_1.000_Length_653	492	C	Y	128	128	60	23	7	A:0,G:0,T:7,C:16,N(*):0	Heterozygous
Locus_2051_Transcript_1/2_Confidence_1.000_Length_653	542	G	R	111	168	60	17	10	A:10,G:7,T:0,C:0,N(*):0	Heterozygous
Locus_20040_Transcript_2/2_Confidence_1.000_Length_694	269	G	R	184	184	60	26	10	A:10,G:16,T:0,C:0,N(*):0	Heterozygous
Locus_35660_Transcript_2/4_Confidence_0.667_Length_1486	173	T	S	68	68	60	29	9	A:0,G:1,T:20,C:8,N(*):0	Heterozygous
Locus_35660_Transcript_2/4_Confidence_0.667_Length_1486	226	T	Y	140	140	60	43	10	A:0,G:0,T:33,C:10,N(*):0	Heterozygous
Locus_35660_Transcript_2/4_Confidence_0.667_Length_1486	254	T	Y	37	37	60	30	6	A:0,G:0,T:24,C:6,N(*):0	Heterozygous
Locus_35660_Transcript_2/4_Confidence_0.667_Length_1486	413	G	R	174	174	60	27	10	A:10,G:17,T:0,C:0,N(*):0	Heterozygous
Locus_35660_Transcript_2/4_Confidence_0.667_Length_1486	1313	G	R	73	73	60	30	6	A:6,G:24,T:0,C:0,N(*):0	Heterozygous
Locus_19613_Transcript_1/1_Confidence_1.000_Length_2114	617	T	S	102	102	60	20	9	A:0,G:1,T:11,C:8,N(*):0	Heterozygous
Locus_48715_Transcript_1/1_Confidence_1.000_Length_786	101	C	M	147	147	60	18	8	A:8,G:0,T:0,C:10,N(*):0	Heterozygous
Locus_48715_Transcript_1/1_Confidence_1.000_Length_786	325	G	R	139	139	60	19	7	A:7,G:12,T:0,C:0,N(*):0	Heterozygous
Locus_48715_Transcript_1/1_Confidence_1.000_Length_786	326	A	W	142	142	60	18	7	A:11,G:0,T:7,C:0,N(*):0	Heterozygous
Locus_48715_Transcript_1/1_Confidence_1.000_Length_786	695	C	Y	124	124	60	24	8	A:0,G:0,T:8,C:16,N(*):0	Heterozygous
Locus_4046_Transcript_1/1_Confidence_1.000_Length_3402	3037	A	R	209	228	60	40	22	A:18,G:22,T:0,C:0,N(*):0	Heterozygous
Locus_4046_Transcript_1/1_Confidence_1.000_Length_3402	3053	G	R	65	65	60	33	8	A:8,G:25,T:0,C:0,N(*):0	Heterozygous
Locus_4046_Transcript_1/1_Confidence_1.000_Length_3402	3325	T	K	83	83	60	29	6	A:0,G:6,T:23,C:0,N(*):0	Heterozygous
Locus_25039_Transcript_1/1_Confidence_1.000_Length_538	365	T	S	21	21	60	18	5	A:0,G:1,T:13,C:4,N(*):0	Heterozygous
Locus_23898_Transcript_1/1_Confidence_1.000_Length_380	204	C	M	117	117	60	10	5	A:5,G:0,T:0,C:5,N(*):0	Heterozygous
Locus_14611_Transcript_2/3_Confidence_0.500_Length_2386	543	T	W	219	219	60	33	13	A:13,G:0,T:20,C:0,N(*):0	Heterozygous
Locus_107_Transcript_1/1_Confidence_1.000_Length_6572	738	A	N	82	82	60	46	14	A:32,G:1,T:0,C:12,N(*):1	Heterozygous
Locus_107_Transcript_1/1_Confidence_1.000_Length_6572	2629	T	Y	228	228	60	77	25	A:0,G:0,T:52,C:25,N(*):0	Heterozygous
Locus_107_Transcript_1/1_Confidence_1.000_Length_6572	3174	G	R	228	228	60	67	23	A:23,G:44,T:0,C:0,N(*):0	Heterozygous
Locus_54397_Transcript_4/5_Confidence_0.350_Length_198	156	A	R	122	122	60	184	57	A:127,G:57,T:0,C:0,N(*):0	Heterozygous
Locus_7854_Transcript_1/2_Confidence_1.000_Length_4358	558	G	R	79	79	60	20	5	A:5,G:15,T:0,C:0,N(*):0	Heterozygous
Locus_7854_Transcript_1/2_Confidence_1.000_Length_4358	768	C	Y	97	97	60	13	5	A:0,G:0,T:5,C:8,N(*):0	Heterozygous
Locus_7854_Transcript_1/2_Confidence_1.000_Length_4358	1065	A	M	207	207	60	41	13	A:28,G:0,T:0,C:13,N(*):0	Heterozygous
Locus_7854_Transcript_1/2_Confidence_1.000_Length_4358	1323	A	R	80	80	60	14	4	A:10,G:4,T:0,C:0,N(*):0	Heterozygous
Locus_7854_Transcript_1/2_Confidence_1.000_Length_4358	1350	G	R	93	93	60	14	5	A:5,G:9,T:0,C:0,N(*):0	Heterozygous
Locus_15515_Transcript_1/1_Confidence_1.000_Length_1811	1152	A	R	44	44	60	17	4	A:13,G:4,T:0,C:0,N(*):0	Heterozygous
Locus_15515_Transcript_1/1_Confidence_1.000_Length_1811	1158	G	R	50	50	60	17	4	A:4,G:13,T:0,C:0,N(*):0	Heterozygous
Locus_25191_Transcript_5/5_Confidence_0.385_Length_444	187	A	C	60	60	60	11	11	A:0,G:0,T:0,C:11,N(*):0	Homozygous
Locus_25191_Transcript_5/5_Confidence_0.385_Length_444	190	T	A	60	60	60	11	11	A:11,G:0,T:0,C:0,N(*):0	Homozygous
Locus_35195_Transcript_1/3_Confidence_0.778_Length_706	102	A	W	115	139	60	13	6	A:7,G:0,T:6,C:0,N(*):0	Heterozygous
Locus_35195_Transcript_1/3_Confidence_0.778_Length_706	284	A	R	228	228	60	88	46	A:42,G:46,T:0,C:0,N(*):0	Heterozygous
Locus_35195_Transcript_1/3_Confidence_0.778_Length_706	295	C	Y	228	228	60	68	34	A:0,G:0,T:34,C:34,N(*):0	Heterozygous
Locus_35195_Transcript_1/3_Confidence_0.778_Length_706	314	T	W	228	228	60	103	33	A:33,G:0,T:70,C:0,N(*):0	Heterozygous
Locus_35195_Transcript_1/3_Confidence_0.778_Length_706	342	C	S	118	228	60	120	96	A:0,G:1,T:95,C:24,N(*):0	Heterozygous
Locus_35195_Transcript_1/3_Confidence_0.778_Length_706	566	G	R	147	147	60	63	33	A:33,G:30,T:0,C:0,N(*):0	Heterozygous
Locus_35195_Transcript_1/3_Confidence_0.778_Length_706	588	T	K	136	136	60	46	18	A:0,G:18,T:28,C:0,N(*):0	Heterozygous
Locus_35195_Transcript_1/3_Confidence_0.778_Length_706	593	C	Y	122	122	60	43	15	A:0,G:0,T:15,C:28,N(*):0	Heterozygous
Locus_4350_Transcript_1/2_Confidence_1.000_Length_4638	896	A	M	228	228	60	46	17	A:29,G:0,T:0,C:17,N(*):0	Heterozygous
Locus_4350_Transcript_1/2_Confidence_1.000_Length_4638	1981	A	R	228	228	60	56	17	A:39,G:17,T:0,C:0,N(*):0	Heterozygous
Locus_15664_Transcript_1/1_Confidence_1.000_Length_2007	1064	T	Y	228	228	60	52	23	A:0,G:0,T:29,C:23,N(*):0	Heterozygous
Locus_2396_Transcript_3/4_Confidence_0.625_Length_1594	847	G	R	228	228	60	65	24	A:24,G:41,T:0,C:0,N(*):0	Heterozygous
Locus_7984_Transcript_1/1_Confidence_1.000_Length_3771	65	T	Y	83	83	60	19	6	A:0,G:0,T:13,C:6,N(*):0	Heterozygous
Locus_7132_Transcript_3/3_Confidence_0.429_Length_1759	878	G	R	123	123	60	15	7	A:7,G:8,T:0,C:0,N(*):0	Heterozygous
Locus_8124_Transcript_1/1_Confidence_1.000_Length_4170	1027	A	W	228	228	60	44	20	A:24,G:0,T:20,C:0,N(*):0	Heterozygous
Locus_8124_Transcript_1/1_Confidence_1.000_Length_4170	1088	C	Y	228	228	60	53	21	A:0,G:0,T:21,C:32,N(*):0	Heterozygous
Locus_10340_Transcript_2/5_Confidence_0.250_Length_1184	498	T	Y	132	132	60	29	8	A:0,G:0,T:21,C:8,N(*):0	Heterozygous
Locus_10340_Transcript_2/5_Confidence_0.250_Length_1184	984	T	Y	63	63	60	12	4	A:0,G:0,T:8,C:4,N(*):0	Heterozygous
Locus_3564_Transcript_1/1_Confidence_1.000_Length_2094	203	T	Y	119	119	60	34	9	A:0,G:0,T:25,C:9,N(*):0	Heterozygous
Locus_35150_Transcript_1/2_Confidence_1.000_Length_2474	327	T	Y	62	62	60	19	5	A:0,G:0,T:14,C:5,N(*):0	Heterozygous
Locus_35150_Transcript_1/2_Confidence_1.000_Length_2474	485	A	R	111	134	60	11	6	A:5,G:6,T:0,C:0,N(*):0	Heterozygous
Locus_35150_Transcript_1/2_Confidence_1.000_Length_2474	710	T	Y	58	58	60	19	4	A:0,G:0,T:15,C:4,N(*):0	Heterozygous
Locus_35150_Transcript_1/2_Confidence_1.000_Length_2474	947	T	Y	176	176	60	23	10	A:0,G:0,T:13,C:10,N(*):0	Heterozygous
Locus_35150_Transcript_1/2_Confidence_1.000_Length_2474	948	T	Y	109	109	60	23	6	A:0,G:0,T:17,C:6,N(*):0	Heterozygous
Locus_41955_Transcript_3/5_Confidence_0.261_Length_1509	55	G	R	103	103	60	16	7	A:7,G:9,T:0,C:0,N(*):0	Heterozygous
Locus_41955_Transcript_3/5_Confidence_0.261_Length_1509	108	T	W	161	161	60	19	8	A:8,G:0,T:11,C:0,N(*):0	Heterozygous
Locus_41955_Transcript_3/5_Confidence_0.261_Length_1509	114	G	R	170	170	60	21	9	A:9,G:12,T:0,C:0,N(*):0	Heterozygous
Locus_41955_Transcript_3/5_Confidence_0.261_Length_1509	133	T	W	134	134	60	18	7	A:7,G:0,T:11,C:0,N(*):0	Heterozygous
Locus_41955_Transcript_3/5_Confidence_0.261_Length_1509	467	A	M	53	53	60	10	5	A:5,G:0,T:0,C:5,N(*):0	Heterozygous
Locus_41955_Transcript_3/5_Confidence_0.261_Length_1509	473	A	M	46	46	60	10	4	A:6,G:0,T:0,C:4,N(*):0	Heterozygous
Locus_41955_Transcript_3/5_Confidence_0.261_Length_1509	852	G	R	189	215	60	19	10	A:10,G:9,T:0,C:0,N(*):0	Heterozygous
Locus_8598_Transcript_1/1_Confidence_1.000_Length_3238	2568	T	K	38	38	60	20	4	A:0,G:4,T:16,C:0,N(*):0	Heterozygous
Locus_8598_Transcript_1/1_Confidence_1.000_Length_3238	2914	A	W	92	92	60	28	6	A:22,G:0,T:6,C:0,N(*):0	Heterozygous
Locus_13131_Transcript_1/2_Confidence_1.000_Length_3467	219	C	Y	30	30	60	19	4	A:0,G:0,T:4,C:15,N(*):0	Heterozygous
Locus_13131_Transcript_1/2_Confidence_1.000_Length_3467	924	G	R	174	174	60	52	13	A:13,G:39,T:0,C:0,N(*):0	Heterozygous
Locus_13131_Transcript_1/2_Confidence_1.000_Length_3467	1356	G	R	84	84	60	16	6	A:6,G:10,T:0,C:0,N(*):0	Heterozygous
Locus_13131_Transcript_1/2_Confidence_1.000_Length_3467	2279	T	Y	228	228	60	33	15	A:0,G:0,T:18,C:15,N(*):0	Heterozygous
Locus_14011_Transcript_1/1_Confidence_1.000_Length_3181	702	C	Y	178	178	60	24	10	A:0,G:0,T:10,C:14,N(*):0	Heterozygous
Locus_14011_Transcript_1/1_Confidence_1.000_Length_3181	769	G	R	111	111	60	24	9	A:9,G:15,T:0,C:0,N(*):0	Heterozygous
Locus_14011_Transcript_1/1_Confidence_1.000_Length_3181	1765	C	Y	98	98	60	24	6	A:0,G:0,T:6,C:18,N(*):0	Heterozygous
Locus_14011_Transcript_1/1_Confidence_1.000_Length_3181	1969	T	Y	85	85	60	18	7	A:0,G:0,T:11,C:7,N(*):0	Heterozygous
Locus_14011_Transcript_1/1_Confidence_1.000_Length_3181	2008	A	M	43	97	60	18	9	A:9,G:0,T:0,C:9,N(*):0	Heterozygous
Locus_4789_Transcript_1/1_Confidence_1.000_Length_2817	121	G	R	37	37	60	16	6	A:6,G:10,T:0,C:0,N(*):0	Heterozygous
Locus_4789_Transcript_1/1_Confidence_1.000_Length_2817	318	T	Y	228	228	60	73	29	A:0,G:0,T:44,C:29,N(*):0	Heterozygous
Locus_4789_Transcript_1/1_Confidence_1.000_Length_2817	2043	A	R	228	228	60	69	23	A:46,G:23,T:0,C:0,N(*):0	Heterozygous
Locus_54989_Transcript_1/1_Confidence_1.000_Length_272	115	C	Y	107	107	60	10	5	A:0,G:0,T:5,C:5,N(*):0	Heterozygous
Locus_3754_Transcript_5/10_Confidence_0.533_Length_6490	842	G	R	42	42	60	18	5	A:5,G:13,T:0,C:0,N(*):0	Heterozygous
Locus_3754_Transcript_5/10_Confidence_0.533_Length_6490	851	G	R	52	52	60	17	4	A:4,G:13,T:0,C:0,N(*):0	Heterozygous
Locus_3754_Transcript_5/10_Confidence_0.533_Length_6490	2259	G	R	84	84	60	10	4	A:4,G:6,T:0,C:0,N(*):0	Heterozygous
Locus_3112_Transcript_4/5_Confidence_0.200_Length_1916	1352	T	H	212	212	60	53	16	A:1,G:0,T:37,C:15,N(*):0	Heterozygous
Locus_3831_Transcript_1/1_Confidence_1.000_Length_5575	3238	A	R	166	166	60	34	10	A:24,G:10,T:0,C:0,N(*):0	Heterozygous
Locus_19149_Transcript_1/1_Confidence_1.000_Length_318	267	T	Y	76	76	60	18	6	A:0,G:0,T:12,C:6,N(*):0	Heterozygous
Locus_35936_Transcript_1/1_Confidence_1.000_Length_546	176	C	Y	92	92	60	10	4	A:0,G:0,T:4,C:6,N(*):0	Heterozygous
Locus_33431_Transcript_1/1_Confidence_1.000_Length_1563	717	G	R	113	167	60	15	9	A:9,G:6,T:0,C:0,N(*):0	Heterozygous
Locus_5449_Transcript_1/1_Confidence_1.000_Length_2024	893	C	Y	207	207	60	85	21	A:0,G:0,T:21,C:64,N(*):0	Heterozygous
Locus_5449_Transcript_1/1_Confidence_1.000_Length_2024	1922	C	Y	108	108	60	12	5	A:0,G:0,T:5,C:7,N(*):0	Heterozygous
Locus_4654_Transcript_3/10_Confidence_0.611_Length_3570	64	C	T	60	60	60	11	11	A:0,G:0,T:11,C:0,N(*):0	Homozygous
Locus_4654_Transcript_3/10_Confidence_0.611_Length_3570	76	A	M	90	138	60	12	7	A:5,G:0,T:0,C:7,N(*):0	Heterozygous
Locus_4654_Transcript_3/10_Confidence_0.611_Length_3570	87	A	M	36	36	60	14	4	A:10,G:0,T:0,C:4,N(*):0	Heterozygous
Locus_4654_Transcript_3/10_Confidence_0.611_Length_3570	256	C	Y	151	151	60	20	8	A:0,G:0,T:8,C:12,N(*):0	Heterozygous
Locus_4654_Transcript_3/10_Confidence_0.611_Length_3570	262	A	R	116	116	60	20	7	A:13,G:7,T:0,C:0,N(*):0	Heterozygous
Locus_4654_Transcript_3/10_Confidence_0.611_Length_3570	322	T	Y	72	72	60	10	4	A:0,G:0,T:6,C:4,N(*):0	Heterozygous
Locus_4654_Transcript_3/10_Confidence_0.611_Length_3570	436	G	R	55	55	60	18	4	A:4,G:14,T:0,C:0,N(*):0	Heterozygous
Locus_4654_Transcript_3/10_Confidence_0.611_Length_3570	550	A	R	25	25	60	10	4	A:6,G:4,T:0,C:0,N(*):0	Heterozygous
Locus_4654_Transcript_3/10_Confidence_0.611_Length_3570	558	A	W	30	30	60	10	4	A:6,G:0,T:4,C:0,N(*):0	Heterozygous
Locus_4654_Transcript_3/10_Confidence_0.611_Length_3570	608	G	K	69	69	60	15	4	A:0,G:11,T:4,C:0,N(*):0	Heterozygous
Locus_4654_Transcript_3/10_Confidence_0.611_Length_3570	611	G	R	66	66	60	14	4	A:4,G:10,T:0,C:0,N(*):0	Heterozygous
Locus_4654_Transcript_3/10_Confidence_0.611_Length_3570	949	C	Y	145	145	60	17	7	A:0,G:0,T:7,C:10,N(*):0	Heterozygous
Locus_4654_Transcript_3/10_Confidence_0.611_Length_3570	950	A	R	179	179	60	18	9	A:9,G:9,T:0,C:0,N(*):0	Heterozygous
Locus_4654_Transcript_3/10_Confidence_0.611_Length_3570	1189	T	Y	45	94	60	10	7	A:0,G:0,T:3,C:7,N(*):0	Heterozygous
Locus_4654_Transcript_3/10_Confidence_0.611_Length_3570	2180	A	W	67	67	60	10	4	A:6,G:0,T:4,C:0,N(*):0	Heterozygous
Locus_4654_Transcript_3/10_Confidence_0.611_Length_3570	2182	G	R	73	73	60	10	4	A:4,G:6,T:0,C:0,N(*):0	Heterozygous
Locus_4654_Transcript_3/10_Confidence_0.611_Length_3570	2203	G	R	93	136	60	11	6	A:6,G:5,T:0,C:0,N(*):0	Heterozygous
Locus_4654_Transcript_3/10_Confidence_0.611_Length_3570	2272	C	Y	155	155	60	18	8	A:0,G:0,T:8,C:10,N(*):0	Heterozygous
Locus_4654_Transcript_3/10_Confidence_0.611_Length_3570	2289	G	R	68	68	60	13	5	A:5,G:8,T:0,C:0,N(*):0	Heterozygous
Locus_4654_Transcript_3/10_Confidence_0.611_Length_3570	2296	G	R	99	99	60	14	5	A:5,G:9,T:0,C:0,N(*):0	Heterozygous
Locus_4654_Transcript_3/10_Confidence_0.611_Length_3570	2323	C	Y	64	64	60	19	5	A:0,G:0,T:5,C:14,N(*):0	Heterozygous
Locus_4654_Transcript_3/10_Confidence_0.611_Length_3570	2327	C	Y	98	98	60	20	6	A:0,G:0,T:6,C:14,N(*):0	Heterozygous
Locus_4654_Transcript_3/10_Confidence_0.611_Length_3570	2333	A	W	105	105	60	18	6	A:12,G:0,T:6,C:0,N(*):0	Heterozygous
Locus_4654_Transcript_3/10_Confidence_0.611_Length_3570	2382	G	R	53	53	60	20	4	A:4,G:16,T:0,C:0,N(*):0	Heterozygous
Locus_4654_Transcript_3/10_Confidence_0.611_Length_3570	2408	A	R	125	125	60	22	7	A:15,G:7,T:0,C:0,N(*):0	Heterozygous
Locus_4654_Transcript_3/10_Confidence_0.611_Length_3570	2419	G	R	106	106	60	23	7	A:7,G:16,T:0,C:0,N(*):0	Heterozygous
Locus_4654_Transcript_3/10_Confidence_0.611_Length_3570	2477	G	R	66	132	60	17	13	A:13,G:4,T:0,C:0,N(*):0	Heterozygous
Locus_4654_Transcript_3/10_Confidence_0.611_Length_3570	2490	A	R	136	136	60	15	7	A:8,G:7,T:0,C:0,N(*):0	Heterozygous
Locus_4654_Transcript_3/10_Confidence_0.611_Length_3570	2802	G	C	63	63	60	12	12	A:0,G:0,T:0,C:12,N(*):0	Homozygous
Locus_4654_Transcript_3/10_Confidence_0.611_Length_3570	2810	G	A	69	69	60	14	14	A:14,G:0,T:0,C:0,N(*):0	Homozygous
Locus_4654_Transcript_3/10_Confidence_0.611_Length_3570	3066	G	R	99	99	60	16	5	A:5,G:11,T:0,C:0,N(*):0	Heterozygous
Locus_4654_Transcript_3/10_Confidence_0.611_Length_3570	3099	T	W	152	152	60	18	8	A:8,G:0,T:10,C:0,N(*):0	Heterozygous
Locus_4654_Transcript_3/10_Confidence_0.611_Length_3570	3100	C	M	158	158	60	19	8	A:8,G:0,T:0,C:11,N(*):0	Heterozygous
Locus_4654_Transcript_3/10_Confidence_0.611_Length_3570	3226	C	Y	228	228	60	48	21	A:0,G:0,T:21,C:27,N(*):0	Heterozygous
Locus_4654_Transcript_3/10_Confidence_0.611_Length_3570	3295	T	Y	216	216	60	49	18	A:0,G:0,T:31,C:18,N(*):0	Heterozygous
Locus_4654_Transcript_3/10_Confidence_0.611_Length_3570	3306	A	R	228	228	60	49	22	A:27,G:22,T:0,C:0,N(*):0	Heterozygous
Locus_4654_Transcript_3/10_Confidence_0.611_Length_3570	3307	A	R	228	228	60	47	20	A:27,G:20,T:0,C:0,N(*):0	Heterozygous
Locus_24285_Transcript_1/1_Confidence_1.000_Length_495	261	T	Y	118	118	60	16	9	A:0,G:0,T:7,C:9,N(*):0	Heterozygous
Locus_30594_Transcript_1/1_Confidence_1.000_Length_1434	625	A	M	80	80	60	12	4	A:8,G:0,T:0,C:4,N(*):0	Heterozygous
Locus_5759_Transcript_10/10_Confidence_0.560_Length_3486	387	G	K	124	124	60	16	8	A:0,G:8,T:8,C:0,N(*):0	Heterozygous
Locus_5759_Transcript_10/10_Confidence_0.560_Length_3486	471	C	Y	124	124	60	21	7	A:0,G:0,T:7,C:14,N(*):0	Heterozygous
Locus_5759_Transcript_10/10_Confidence_0.560_Length_3486	814	C	Y	97	151	60	14	9	A:0,G:0,T:9,C:5,N(*):0	Heterozygous
Locus_5759_Transcript_10/10_Confidence_0.560_Length_3486	846	C	Y	112	130	60	11	6	A:0,G:0,T:6,C:5,N(*):0	Heterozygous
Locus_5759_Transcript_10/10_Confidence_0.560_Length_3486	966	T	Y	176	203	60	20	11	A:0,G:0,T:9,C:11,N(*):0	Heterozygous
Locus_5759_Transcript_10/10_Confidence_0.560_Length_3486	1062	T	Y	106	110	60	12	6	A:0,G:0,T:6,C:6,N(*):0	Heterozygous
Locus_5759_Transcript_10/10_Confidence_0.560_Length_3486	1113	C	Y	72	72	60	12	4	A:0,G:0,T:4,C:8,N(*):0	Heterozygous
Locus_5759_Transcript_10/10_Confidence_0.560_Length_3486	1116	C	Y	66	66	60	11	4	A:0,G:0,T:4,C:7,N(*):0	Heterozygous
Locus_5759_Transcript_10/10_Confidence_0.560_Length_3486	1131	T	Y	55	55	60	10	4	A:0,G:0,T:6,C:4,N(*):0	Heterozygous
Locus_5759_Transcript_10/10_Confidence_0.560_Length_3486	1178	A	M	135	177	60	17	9	A:8,G:0,T:0,C:9,N(*):0	Heterozygous
Locus_5759_Transcript_10/10_Confidence_0.560_Length_3486	1179	C	S	134	140	60	16	9	A:0,G:1,T:8,C:7,N(*):0	Heterozygous
Locus_5759_Transcript_10/10_Confidence_0.560_Length_3486	1221	A	R	136	136	60	16	7	A:9,G:7,T:0,C:0,N(*):0	Heterozygous
Locus_5759_Transcript_10/10_Confidence_0.560_Length_3486	1254	T	Y	92	92	60	14	6	A:0,G:0,T:8,C:6,N(*):0	Heterozygous
Locus_5759_Transcript_10/10_Confidence_0.560_Length_3486	1419	C	M	62	62	60	12	4	A:4,G:0,T:0,C:8,N(*):0	Heterozygous
Locus_5759_Transcript_10/10_Confidence_0.560_Length_3486	1428	T	Y	68	68	60	10	4	A:0,G:0,T:6,C:4,N(*):0	Heterozygous
Locus_5759_Transcript_10/10_Confidence_0.560_Length_3486	1429	A	R	68	68	60	10	4	A:6,G:4,T:0,C:0,N(*):0	Heterozygous
Locus_5759_Transcript_10/10_Confidence_0.560_Length_3486	1479	T	Y	110	110	60	18	8	A:0,G:0,T:10,C:8,N(*):0	Heterozygous
Locus_5759_Transcript_10/10_Confidence_0.560_Length_3486	1821	C	Y	34	34	60	19	4	A:0,G:0,T:4,C:15,N(*):0	Heterozygous
Locus_5759_Transcript_10/10_Confidence_0.560_Length_3486	1842	C	Y	50	50	60	16	5	A:0,G:0,T:5,C:11,N(*):0	Heterozygous
Locus_5759_Transcript_10/10_Confidence_0.560_Length_3486	1872	C	S	75	75	60	14	5	A:0,G:5,T:0,C:9,N(*):0	Heterozygous
Locus_5759_Transcript_10/10_Confidence_0.560_Length_3486	2198	T	Y	89	126	60	13	7	A:0,G:0,T:6,C:7,N(*):0	Heterozygous
Locus_16828_Transcript_1/1_Confidence_1.000_Length_2771	894	C	Y	224	224	60	61	20	A:0,G:0,T:20,C:41,N(*):0	Heterozygous
Locus_16828_Transcript_1/1_Confidence_1.000_Length_2771	1077	C	Y	176	176	60	67	15	A:0,G:0,T:15,C:52,N(*):0	Heterozygous
Locus_16828_Transcript_1/1_Confidence_1.000_Length_2771	1434	G	R	228	228	60	65	20	A:20,G:45,T:0,C:0,N(*):0	Heterozygous
Locus_5513_Transcript_1/2_Confidence_1.000_Length_945	274	G	R	141	201	60	20	11	A:11,G:9,T:0,C:0,N(*):0	Heterozygous
Locus_8451_Transcript_1/1_Confidence_1.000_Length_639	211	C	Y	140	140	60	65	14	A:0,G:0,T:14,C:51,N(*):0	Heterozygous
Locus_5540_Transcript_2/7_Confidence_0.632_Length_7298	1201	A	R	81	81	60	10	5	A:5,G:5,T:0,C:0,N(*):0	Heterozygous
Locus_5540_Transcript_2/7_Confidence_0.632_Length_7298	4441	C	H	44	44	60	10	4	A:0,G:0,T:3,C:6,N(*):1	Heterozygous
Locus_5159_Transcript_2/3_Confidence_0.667_Length_2464	597	T	S	101	101	60	18	9	A:0,G:2,T:9,C:7,N(*):0	Heterozygous
Locus_5159_Transcript_2/3_Confidence_0.667_Length_2464	824	G	R	91	91	60	25	6	A:6,G:19,T:0,C:0,N(*):0	Heterozygous
Locus_5159_Transcript_2/3_Confidence_0.667_Length_2464	1211	G	R	54	54	60	13	4	A:4,G:9,T:0,C:0,N(*):0	Heterozygous
Locus_488_Transcript_9/10_Confidence_0.103_Length_649	445	C	M	46	46	60	249	44	A:44,G:0,T:0,C:205,N(*):0	Heterozygous
Locus_488_Transcript_9/10_Confidence_0.103_Length_649	490	T	K	54	54	60	222	40	A:0,G:40,T:182,C:0,N(*):0	Heterozygous
Locus_488_Transcript_9/10_Confidence_0.103_Length_649	567	T	Y	66	66	60	86	18	A:0,G:0,T:68,C:18,N(*):0	Heterozygous
Locus_488_Transcript_9/10_Confidence_0.103_Length_649	568	T	Y	66	66	60	86	18	A:0,G:0,T:68,C:18,N(*):0	Heterozygous
Locus_488_Transcript_9/10_Confidence_0.103_Length_649	608	T	Y	80	133	60	14	9	A:0,G:0,T:5,C:9,N(*):0	Heterozygous
Locus_7176_Transcript_2/2_Confidence_1.000_Length_166	45	A	R	79	79	60	14	5	A:9,G:5,T:0,C:0,N(*):0	Heterozygous
Locus_7176_Transcript_2/2_Confidence_1.000_Length_166	103	A	R	51	51	60	14	4	A:10,G:4,T:0,C:0,N(*):0	Heterozygous
Locus_7176_Transcript_2/2_Confidence_1.000_Length_166	116	T	C	63	63	60	12	12	A:0,G:0,T:0,C:12,N(*):0	Homozygous
Locus_1407_Transcript_12/20_Confidence_0.584_Length_3554	45	G	A	255	255	60	86	86	A:86,G:0,T:0,C:0,N(*):0	Homozygous
Locus_1407_Transcript_12/20_Confidence_0.584_Length_3554	62	T	Y	255	255	60	116	115	A:0,G:0,T:1,C:115,N(*):0	Heterozygous
Locus_1407_Transcript_12/20_Confidence_0.584_Length_3554	273	A	R	220	228	60	124	85	A:39,G:85,T:0,C:0,N(*):0	Heterozygous
Locus_1407_Transcript_12/20_Confidence_0.584_Length_3554	290	T	Y	228	228	60	105	29	A:0,G:0,T:76,C:29,N(*):0	Heterozygous
Locus_1407_Transcript_12/20_Confidence_0.584_Length_3554	294	A	R	228	228	60	110	71	A:39,G:71,T:0,C:0,N(*):0	Heterozygous
Locus_1407_Transcript_12/20_Confidence_0.584_Length_3554	297	T	Y	161	255	60	115	108	A:0,G:0,T:7,C:108,N(*):0	Heterozygous
Locus_1407_Transcript_12/20_Confidence_0.584_Length_3554	656	T	Y	194	194	60	74	19	A:0,G:0,T:55,C:19,N(*):0	Heterozygous
Locus_1407_Transcript_12/20_Confidence_0.584_Length_3554	665	C	Y	228	228	60	74	35	A:0,G:0,T:35,C:39,N(*):0	Heterozygous
Locus_1407_Transcript_12/20_Confidence_0.584_Length_3554	811	C	Y	228	228	60	70	32	A:0,G:0,T:32,C:38,N(*):0	Heterozygous
Locus_1407_Transcript_12/20_Confidence_0.584_Length_3554	834	C	Y	228	228	60	68	23	A:0,G:0,T:23,C:45,N(*):0	Heterozygous
Locus_1407_Transcript_12/20_Confidence_0.584_Length_3554	887	A	R	228	228	60	72	29	A:43,G:29,T:0,C:0,N(*):0	Heterozygous
Locus_1407_Transcript_12/20_Confidence_0.584_Length_3554	906	C	S	156	228	60	63	48	A:0,G:1,T:47,C:15,N(*):0	Heterozygous
Locus_1407_Transcript_12/20_Confidence_0.584_Length_3554	923	A	R	221	221	60	51	17	A:34,G:17,T:0,C:0,N(*):0	Heterozygous
Locus_1407_Transcript_12/20_Confidence_0.584_Length_3554	1006	A	M	181	181	60	90	19	A:71,G:0,T:0,C:19,N(*):0	Heterozygous
Locus_1407_Transcript_12/20_Confidence_0.584_Length_3554	1050	A	R	228	228	60	63	29	A:34,G:29,T:0,C:0,N(*):0	Heterozygous
Locus_1407_Transcript_12/20_Confidence_0.584_Length_3554	1143	A	R	79	79	60	135	25	A:110,G:25,T:0,C:0,N(*):0	Heterozygous
Locus_1407_Transcript_12/20_Confidence_0.584_Length_3554	1145	C	Y	77	77	60	140	26	A:0,G:0,T:26,C:114,N(*):0	Heterozygous
Locus_1407_Transcript_12/20_Confidence_0.584_Length_3554	1155	C	Y	171	171	60	139	36	A:0,G:0,T:36,C:103,N(*):0	Heterozygous
Locus_1407_Transcript_12/20_Confidence_0.584_Length_3554	1161	A	R	228	228	60	125	56	A:69,G:56,T:0,C:0,N(*):0	Heterozygous
Locus_1407_Transcript_12/20_Confidence_0.584_Length_3554	1408	A	R	228	228	60	67	36	A:31,G:36,T:0,C:0,N(*):0	Heterozygous
Locus_1407_Transcript_12/20_Confidence_0.584_Length_3554	1455	T	D	228	228	60	51	23	A:1,G:22,T:28,C:0,N(*):0	Heterozygous
Locus_1407_Transcript_12/20_Confidence_0.584_Length_3554	1458	G	R	228	228	60	48	20	A:20,G:28,T:0,C:0,N(*):0	Heterozygous
Locus_1407_Transcript_12/20_Confidence_0.584_Length_3554	1485	G	Y	228	228	60	49	49	A:0,G:0,T:17,C:32,N(*):0	Heterozygous
Locus_1407_Transcript_12/20_Confidence_0.584_Length_3554	1512	G	R	140	140	60	50	14	A:14,G:36,T:0,C:0,N(*):0	Heterozygous
Locus_1407_Transcript_12/20_Confidence_0.584_Length_3554	1539	C	Y	228	228	60	64	21	A:0,G:0,T:21,C:43,N(*):0	Heterozygous
Locus_1407_Transcript_12/20_Confidence_0.584_Length_3554	1543	C	Y	228	228	60	63	21	A:0,G:0,T:21,C:42,N(*):0	Heterozygous
Locus_1407_Transcript_12/20_Confidence_0.584_Length_3554	1590	C	M	140	140	60	25	8	A:8,G:0,T:0,C:17,N(*):0	Heterozygous
Locus_1407_Transcript_12/20_Confidence_0.584_Length_3554	1611	G	A	69	69	60	14	14	A:14,G:0,T:0,C:0,N(*):0	Homozygous
Locus_1407_Transcript_12/20_Confidence_0.584_Length_3554	1617	C	Y	98	152	60	16	9	A:0,G:0,T:9,C:7,N(*):0	Heterozygous
Locus_1407_Transcript_12/20_Confidence_0.584_Length_3554	1824	G	R	228	228	60	86	39	A:39,G:47,T:0,C:0,N(*):0	Heterozygous
Locus_1407_Transcript_12/20_Confidence_0.584_Length_3554	1840	A	R	32	255	60	98	84	A:14,G:84,T:0,C:0,N(*):0	Heterozygous
Locus_1407_Transcript_12/20_Confidence_0.584_Length_3554	1881	A	R	228	228	60	85	30	A:55,G:30,T:0,C:0,N(*):0	Heterozygous
Locus_1407_Transcript_12/20_Confidence_0.584_Length_3554	1929	C	S	228	228	60	74	35	A:0,G:35,T:0,C:39,N(*):0	Heterozygous
Locus_1407_Transcript_12/20_Confidence_0.584_Length_3554	1947	C	Y	228	228	60	75	34	A:0,G:0,T:34,C:41,N(*):0	Heterozygous
Locus_1407_Transcript_12/20_Confidence_0.584_Length_3554	1998	T	Y	228	228	60	68	37	A:0,G:0,T:31,C:37,N(*):0	Heterozygous
Locus_1407_Transcript_12/20_Confidence_0.584_Length_3554	2001	A	W	228	228	60	69	38	A:31,G:0,T:38,C:0,N(*):0	Heterozygous
Locus_1407_Transcript_12/20_Confidence_0.584_Length_3554	2004	A	R	228	228	60	67	29	A:38,G:29,T:0,C:0,N(*):0	Heterozygous
Locus_1407_Transcript_12/20_Confidence_0.584_Length_3554	2019	T	H	228	228	60	62	21	A:20,G:0,T:41,C:1,N(*):0	Heterozygous
Locus_1407_Transcript_12/20_Confidence_0.584_Length_3554	2067	C	S	228	228	60	61	36	A:0,G:1,T:35,C:25,N(*):0	Heterozygous
Locus_1407_Transcript_12/20_Confidence_0.584_Length_3554	2154	G	R	228	228	60	107	40	A:40,G:67,T:0,C:0,N(*):0	Heterozygous
Locus_1407_Transcript_12/20_Confidence_0.584_Length_3554	2168	T	W	228	228	60	109	51	A:51,G:0,T:58,C:0,N(*):0	Heterozygous
Locus_1407_Transcript_12/20_Confidence_0.584_Length_3554	2253	A	R	228	228	60	123	56	A:67,G:56,T:0,C:0,N(*):0	Heterozygous
Locus_1407_Transcript_12/20_Confidence_0.584_Length_3554	2292	A	R	228	228	60	119	55	A:64,G:55,T:0,C:0,N(*):0	Heterozygous
Locus_1407_Transcript_12/20_Confidence_0.584_Length_3554	2318	G	R	228	228	60	86	36	A:36,G:50,T:0,C:0,N(*):0	Heterozygous
Locus_1407_Transcript_12/20_Confidence_0.584_Length_3554	2331	T	H	228	228	60	72	30	A:1,G:0,T:42,C:29,N(*):0	Heterozygous
Locus_1407_Transcript_12/20_Confidence_0.584_Length_3554	2354	A	M	76	76	60	79	16	A:63,G:0,T:0,C:16,N(*):0	Heterozygous
Locus_1407_Transcript_12/20_Confidence_0.584_Length_3554	2355	G	R	76	76	60	79	16	A:16,G:63,T:0,C:0,N(*):0	Heterozygous
Locus_1407_Transcript_12/20_Confidence_0.584_Length_3554	2397	C	Y	121	121	60	56	12	A:0,G:0,T:12,C:44,N(*):0	Heterozygous
Locus_1407_Transcript_12/20_Confidence_0.584_Length_3554	2402	G	R	228	228	60	54	24	A:24,G:30,T:0,C:0,N(*):0	Heterozygous
Locus_1407_Transcript_12/20_Confidence_0.584_Length_3554	2403	C	Y	228	228	60	54	24	A:0,G:0,T:24,C:30,N(*):0	Heterozygous
Locus_1407_Transcript_12/20_Confidence_0.584_Length_3554	2466	G	K	81	81	60	70	18	A:0,G:52,T:18,C:0,N(*):0	Heterozygous
Locus_1407_Transcript_12/20_Confidence_0.584_Length_3554	2505	T	S	140	140	60	137	41	A:0,G:1,T:96,C:40,N(*):0	Heterozygous
Locus_1407_Transcript_12/20_Confidence_0.584_Length_3554	2580	C	Y	228	228	60	250	93	A:0,G:0,T:93,C:157,N(*):0	Heterozygous
Locus_1407_Transcript_12/20_Confidence_0.584_Length_3554	2630	A	N	42	89	60	232	133	A:99,G:63,T:69,C:1,N(*):0	Heterozygous
Locus_1407_Transcript_12/20_Confidence_0.584_Length_3554	2636	T	Y	228	228	60	223	130	A:0,G:0,T:93,C:130,N(*):0	Heterozygous
Locus_1407_Transcript_12/20_Confidence_0.584_Length_3554	2661	T	Y	75	75	60	211	44	A:0,G:0,T:167,C:44,N(*):0	Heterozygous
Locus_1407_Transcript_12/20_Confidence_0.584_Length_3554	2694	A	R	228	228	60	141	76	A:65,G:76,T:0,C:0,N(*):0	Heterozygous
Locus_1407_Transcript_12/20_Confidence_0.584_Length_3554	2697	G	R	228	228	60	130	60	A:60,G:70,T:0,C:0,N(*):0	Heterozygous
Locus_1407_Transcript_12/20_Confidence_0.584_Length_3554	2703	G	R	110	110	60	109	23	A:23,G:86,T:0,C:0,N(*):0	Heterozygous
Locus_1407_Transcript_12/20_Confidence_0.584_Length_3554	2755	G	R	228	228	60	74	31	A:31,G:43,T:0,C:0,N(*):0	Heterozygous
Locus_1407_Transcript_12/20_Confidence_0.584_Length_3554	2769	C	H	194	194	60	84	21	A:1,G:0,T:20,C:63,N(*):0	Heterozygous
Locus_1407_Transcript_12/20_Confidence_0.584_Length_3554	2786	C	M	58	58	60	100	26	A:26,G:0,T:0,C:74,N(*):0	Heterozygous
Locus_1407_Transcript_12/20_Confidence_0.584_Length_3554	2814	C	H	228	228	60	110	61	A:1,G:0,T:60,C:49,N(*):0	Heterozygous
Locus_1407_Transcript_12/20_Confidence_0.584_Length_3554	2889	T	S	228	228	60	112	45	A:0,G:1,T:67,C:44,N(*):0	Heterozygous
Locus_1407_Transcript_12/20_Confidence_0.584_Length_3554	2914	A	R	228	228	60	127	47	A:80,G:47,T:0,C:0,N(*):0	Heterozygous
Locus_1407_Transcript_12/20_Confidence_0.584_Length_3554	2973	G	N	127	127	60	79	22	A:20,G:57,T:1,C:1,N(*):0	Heterozygous
Locus_1407_Transcript_12/20_Confidence_0.584_Length_3554	3000	C	H	228	228	60	104	28	A:2,G:0,T:26,C:76,N(*):0	Heterozygous
Locus_1407_Transcript_12/20_Confidence_0.584_Length_3554	3033	C	M	228	228	60	112	32	A:32,G:0,T:0,C:80,N(*):0	Heterozygous
Locus_1407_Transcript_12/20_Confidence_0.584_Length_3554	3038	C	S	228	228	60	117	35	A:0,G:35,T:0,C:82,N(*):0	Heterozygous
Locus_1407_Transcript_12/20_Confidence_0.584_Length_3554	3081	G	R	155	155	60	129	27	A:27,G:102,T:0,C:0,N(*):0	Heterozygous
Locus_1407_Transcript_12/20_Confidence_0.584_Length_3554	3116	C	Y	228	228	60	139	47	A:0,G:0,T:47,C:92,N(*):0	Heterozygous
Locus_1407_Transcript_12/20_Confidence_0.584_Length_3554	3117	A	R	228	228	60	139	74	A:65,G:74,T:0,C:0,N(*):0	Heterozygous
Locus_1407_Transcript_12/20_Confidence_0.584_Length_3554	3126	T	H	135	146	60	138	79	A:54,G:0,T:59,C:25,N(*):0	Heterozygous
Locus_1407_Transcript_12/20_Confidence_0.584_Length_3554	3186	C	Y	65	65	60	148	23	A:0,G:0,T:23,C:125,N(*):0	Heterozygous
Locus_1407_Transcript_12/20_Confidence_0.584_Length_3554	3243	T	Y	228	228	60	179	103	A:0,G:0,T:76,C:103,N(*):0	Heterozygous
Locus_1407_Transcript_12/20_Confidence_0.584_Length_3554	3246	A	V	228	228	60	177	94	A:83,G:93,T:0,C:1,N(*):0	Heterozygous
Locus_1407_Transcript_12/20_Confidence_0.584_Length_3554	3279	A	R	228	228	60	213	114	A:99,G:114,T:0,C:0,N(*):0	Heterozygous
Locus_1407_Transcript_12/20_Confidence_0.584_Length_3554	3360	A	V	228	228	60	224	123	A:101,G:122,T:0,C:1,N(*):0	Heterozygous
Locus_1407_Transcript_12/20_Confidence_0.584_Length_3554	3459	C	Y	228	228	60	120	51	A:0,G:0,T:51,C:69,N(*):0	Heterozygous
Locus_1407_Transcript_12/20_Confidence_0.584_Length_3554	3465	A	R	225	225	60	119	45	A:74,G:45,T:0,C:0,N(*):0	Heterozygous
Locus_1407_Transcript_12/20_Confidence_0.584_Length_3554	3514	A	R	135	135	60	47	19	A:28,G:19,T:0,C:0,N(*):0	Heterozygous
Locus_1407_Transcript_12/20_Confidence_0.584_Length_3554	3542	A	M	66	66	60	11	4	A:7,G:0,T:0,C:4,N(*):0	Heterozygous
Locus_8437_Transcript_1/1_Confidence_1.000_Length_3041	2479	T	Y	228	228	60	60	18	A:0,G:0,T:42,C:18,N(*):0	Heterozygous
Locus_3746_Transcript_1/3_Confidence_0.500_Length_2239	1730	G	R	104	104	60	16	5	A:5,G:11,T:0,C:0,N(*):0	Heterozygous
Locus_414_Transcript_2/8_Confidence_0.680_Length_1379	471	C	S	191	228	60	59	43	A:0,G:43,T:0,C:16,N(*):0	Heterozygous
Locus_414_Transcript_2/8_Confidence_0.680_Length_1379	477	C	M	213	228	60	52	35	A:35,G:0,T:0,C:17,N(*):0	Heterozygous
Locus_414_Transcript_2/8_Confidence_0.680_Length_1379	542	T	S	59	111	60	63	33	A:0,G:17,T:30,C:16,N(*):0	Heterozygous
Locus_414_Transcript_2/8_Confidence_0.680_Length_1379	545	C	Y	228	228	60	69	35	A:0,G:0,T:35,C:34,N(*):0	Heterozygous
Locus_414_Transcript_2/8_Confidence_0.680_Length_1379	552	G	K	228	228	60	82	44	A:0,G:38,T:44,C:0,N(*):0	Heterozygous
Locus_414_Transcript_2/8_Confidence_0.680_Length_1379	611	C	Y	228	228	60	115	44	A:0,G:0,T:44,C:71,N(*):0	Heterozygous
Locus_414_Transcript_2/8_Confidence_0.680_Length_1379	614	A	R	228	228	60	109	43	A:66,G:43,T:0,C:0,N(*):0	Heterozygous
Locus_414_Transcript_2/8_Confidence_0.680_Length_1379	626	A	R	228	228	60	108	49	A:59,G:49,T:0,C:0,N(*):0	Heterozygous
Locus_414_Transcript_2/8_Confidence_0.680_Length_1379	641	T	Y	228	228	60	116	65	A:0,G:0,T:51,C:65,N(*):0	Heterozygous
Locus_414_Transcript_2/8_Confidence_0.680_Length_1379	671	C	Y	192	228	60	154	113	A:0,G:0,T:113,C:41,N(*):0	Heterozygous
Locus_414_Transcript_2/8_Confidence_0.680_Length_1379	1010	A	M	184	184	60	105	24	A:81,G:0,T:0,C:24,N(*):0	Heterozygous
Locus_414_Transcript_2/8_Confidence_0.680_Length_1379	1226	C	H	228	228	60	269	142	A:141,G:0,T:1,C:127,N(*):0	Heterozygous
Locus_414_Transcript_2/8_Confidence_0.680_Length_1379	1290	T	H	34	228	60	183	127	A:125,G:0,T:56,C:2,N(*):0	Heterozygous
Locus_414_Transcript_2/8_Confidence_0.680_Length_1379	1343	T	Y	44	165	60	55	45	A:0,G:0,T:10,C:45,N(*):0	Heterozygous
Locus_47766_Transcript_1/3_Confidence_0.600_Length_1493	477	G	R	141	141	60	55	13	A:13,G:42,T:0,C:0,N(*):0	Heterozygous
Locus_47766_Transcript_1/3_Confidence_0.600_Length_1493	820	G	R	228	228	60	63	21	A:21,G:42,T:0,C:0,N(*):0	Heterozygous
Locus_47766_Transcript_1/3_Confidence_0.600_Length_1493	866	C	Y	168	168	60	56	14	A:0,G:0,T:14,C:42,N(*):0	Heterozygous
Locus_26528_Transcript_1/1_Confidence_1.000_Length_1767	1350	A	W	228	228	60	32	15	A:17,G:0,T:15,C:0,N(*):0	Heterozygous
Locus_13099_Transcript_1/1_Confidence_1.000_Length_1552	909	A	R	210	210	60	43	15	A:28,G:15,T:0,C:0,N(*):0	Heterozygous
Locus_13099_Transcript_1/1_Confidence_1.000_Length_1552	1502	C	Y	117	117	60	19	8	A:0,G:0,T:8,C:11,N(*):0	Heterozygous
Locus_12151_Transcript_1/1_Confidence_1.000_Length_2311	467	T	Y	180	180	60	44	12	A:0,G:0,T:32,C:12,N(*):0	Heterozygous
Locus_12151_Transcript_1/1_Confidence_1.000_Length_2311	1244	G	R	85	85	60	30	6	A:6,G:24,T:0,C:0,N(*):0	Heterozygous
Locus_12151_Transcript_1/1_Confidence_1.000_Length_2311	1621	C	Y	181	208	60	29	16	A:0,G:0,T:16,C:13,N(*):0	Heterozygous
Locus_12151_Transcript_1/1_Confidence_1.000_Length_2311	1775	G	R	159	159	60	23	8	A:8,G:15,T:0,C:0,N(*):0	Heterozygous
Locus_7787_Transcript_5/6_Confidence_0.214_Length_1061	622	A	R	92	92	60	29	6	A:23,G:6,T:0,C:0,N(*):0	Heterozygous
Locus_5642_Transcript_2/10_Confidence_0.320_Length_507	236	C	Y	212	212	60	50	15	A:0,G:0,T:15,C:35,N(*):0	Heterozygous
Locus_5642_Transcript_2/10_Confidence_0.320_Length_507	361	A	D	224	224	60	43	16	A:27,G:15,T:1,C:0,N(*):0	Heterozygous
Locus_5642_Transcript_2/10_Confidence_0.320_Length_507	393	C	Y	151	151	60	42	12	A:0,G:0,T:12,C:30,N(*):0	Heterozygous
Locus_5642_Transcript_2/10_Confidence_0.320_Length_507	397	T	W	94	94	60	48	10	A:10,G:0,T:38,C:0,N(*):0	Heterozygous
Locus_5642_Transcript_2/10_Confidence_0.320_Length_507	456	A	R	100	126	60	34	33	A:1,G:33,T:0,C:0,N(*):0	Heterozygous
Locus_5642_Transcript_2/10_Confidence_0.320_Length_507	484	A	R	102	102	60	22	8	A:14,G:8,T:0,C:0,N(*):0	Heterozygous
Locus_784_Transcript_1/1_Confidence_1.000_Length_915	491	C	S	171	171	60	227	54	A:0,G:1,T:53,C:173,N(*):0	Heterozygous
Locus_16961_Transcript_1/1_Confidence_1.000_Length_168	162	A	D	51	51	60	18	5	A:13,G:1,T:4,C:0,N(*):0	Heterozygous
Locus_15010_Transcript_1/2_Confidence_1.000_Length_3596	783	G	K	157	157	60	21	8	A:0,G:13,T:8,C:0,N(*):0	Heterozygous
Locus_15010_Transcript_1/2_Confidence_1.000_Length_3596	1186	C	Y	196	196	60	39	12	A:0,G:0,T:12,C:27,N(*):0	Heterozygous
Locus_15159_Transcript_1/1_Confidence_1.000_Length_758	302	G	R	186	186	60	51	13	A:13,G:38,T:0,C:0,N(*):0	Heterozygous
Locus_3076_Transcript_1/1_Confidence_1.000_Length_3368	355	A	R	228	228	60	73	24	A:49,G:24,T:0,C:0,N(*):0	Heterozygous
Locus_2521_Transcript_1/3_Confidence_0.667_Length_5315	4022	G	R	50	50	60	20	4	A:4,G:16,T:0,C:0,N(*):0	Heterozygous
Locus_146_Transcript_1/1_Confidence_1.000_Length_1007	598	G	R	107	107	60	18	6	A:6,G:12,T:0,C:0,N(*):0	Heterozygous
Locus_20266_Transcript_1/2_Confidence_1.000_Length_3773	271	C	Y	51	51	60	13	4	A:0,G:0,T:4,C:9,N(*):0	Heterozygous
Locus_20266_Transcript_1/2_Confidence_1.000_Length_3773	1240	G	V	156	156	60	88	19	A:18,G:69,T:0,C:1,N(*):0	Heterozygous
Locus_11733_Transcript_10/11_Confidence_0.393_Length_3771	482	T	Y	107	107	60	13	5	A:0,G:0,T:8,C:5,N(*):0	Heterozygous
Locus_62102_Transcript_1/1_Confidence_1.000_Length_374	188	T	Y	70	70	60	10	4	A:0,G:0,T:6,C:4,N(*):0	Heterozygous
Locus_18133_Transcript_3/4_Confidence_0.700_Length_966	502	A	M	95	95	60	11	5	A:6,G:0,T:0,C:5,N(*):0	Heterozygous
Locus_18133_Transcript_3/4_Confidence_0.700_Length_966	530	G	R	79	127	60	11	7	A:7,G:4,T:0,C:0,N(*):0	Heterozygous
Locus_18133_Transcript_3/4_Confidence_0.700_Length_966	740	A	W	82	82	60	13	5	A:8,G:0,T:5,C:0,N(*):0	Heterozygous
Locus_18133_Transcript_3/4_Confidence_0.700_Length_966	816	T	W	80	131	60	12	8	A:8,G:0,T:4,C:0,N(*):0	Heterozygous
Locus_18133_Transcript_3/4_Confidence_0.700_Length_966	844	G	S	168	168	60	16	8	A:0,G:8,T:0,C:8,N(*):0	Heterozygous
Locus_18133_Transcript_3/4_Confidence_0.700_Length_966	845	A	W	141	141	60	15	7	A:8,G:0,T:7,C:0,N(*):0	Heterozygous
Locus_3268_Transcript_1/5_Confidence_0.321_Length_1060	387	A	D	49	49	60	12	4	A:8,G:1,T:3,C:0,N(*):0	Heterozygous
Locus_3268_Transcript_1/5_Confidence_0.321_Length_1060	408	T	S	20	20	60	13	4	A:0,G:1,T:9,C:3,N(*):0	Heterozygous
Locus_14714_Transcript_1/2_Confidence_1.000_Length_1954	699	C	S	199	199	60	40	12	A:0,G:12,T:0,C:28,N(*):0	Heterozygous
Locus_14714_Transcript_1/2_Confidence_1.000_Length_1954	1140	G	R	93	93	60	20	6	A:6,G:14,T:0,C:0,N(*):0	Heterozygous
Locus_4121_Transcript_1/1_Confidence_1.000_Length_2162	1758	A	R	86	137	60	13	8	A:5,G:8,T:0,C:0,N(*):0	Heterozygous
Locus_4121_Transcript_1/1_Confidence_1.000_Length_2162	1912	T	Y	126	170	60	17	10	A:0,G:0,T:7,C:10,N(*):0	Heterozygous
Locus_628_Transcript_11/12_Confidence_0.390_Length_2204	337	A	R	45	94	60	10	7	A:3,G:7,T:0,C:0,N(*):0	Heterozygous
Locus_628_Transcript_11/12_Confidence_0.390_Length_2204	350	A	R	52	52	60	14	4	A:10,G:4,T:0,C:0,N(*):0	Heterozygous
Locus_628_Transcript_11/12_Confidence_0.390_Length_2204	391	T	Y	123	123	60	22	7	A:0,G:0,T:15,C:7,N(*):0	Heterozygous
Locus_628_Transcript_11/12_Confidence_0.390_Length_2204	400	T	Y	142	160	60	20	9	A:0,G:0,T:11,C:9,N(*):0	Heterozygous
Locus_628_Transcript_11/12_Confidence_0.390_Length_2204	475	T	S	151	151	60	37	11	A:0,G:1,T:26,C:10,N(*):0	Heterozygous
Locus_628_Transcript_11/12_Confidence_0.390_Length_2204	477	C	Y	132	132	60	38	10	A:0,G:0,T:10,C:28,N(*):0	Heterozygous
Locus_628_Transcript_11/12_Confidence_0.390_Length_2204	628	T	Y	67	67	60	11	4	A:0,G:0,T:7,C:4,N(*):0	Heterozygous
Locus_628_Transcript_11/12_Confidence_0.390_Length_2204	637	A	R	63	63	60	10	4	A:6,G:4,T:0,C:0,N(*):0	Heterozygous
Locus_628_Transcript_11/12_Confidence_0.390_Length_2204	656	A	R	89	89	60	10	5	A:5,G:5,T:0,C:0,N(*):0	Heterozygous
Locus_628_Transcript_11/12_Confidence_0.390_Length_2204	685	C	M	70	70	60	18	5	A:5,G:0,T:0,C:13,N(*):0	Heterozygous
Locus_628_Transcript_11/12_Confidence_0.390_Length_2204	1120	C	G	63	63	60	12	12	A:0,G:12,T:0,C:0,N(*):0	Homozygous
Locus_628_Transcript_11/12_Confidence_0.390_Length_2204	1121	A	C	87	87	60	20	20	A:0,G:0,T:0,C:20,N(*):0	Homozygous
Locus_16786_Transcript_1/1_Confidence_1.000_Length_1171	985	T	Y	104	104	60	19	6	A:0,G:0,T:13,C:6,N(*):0	Heterozygous
Locus_1139_Transcript_4/4_Confidence_0.545_Length_2023	1138	G	R	150	150	60	27	8	A:8,G:19,T:0,C:0,N(*):0	Heterozygous
Locus_1139_Transcript_4/4_Confidence_0.545_Length_2023	1622	A	W	228	228	60	75	27	A:48,G:0,T:27,C:0,N(*):0	Heterozygous
Locus_1139_Transcript_4/4_Confidence_0.545_Length_2023	1646	A	R	228	228	60	71	21	A:50,G:21,T:0,C:0,N(*):0	Heterozygous
Locus_10737_Transcript_1/1_Confidence_1.000_Length_402	166	G	A	60	60	60	11	11	A:11,G:0,T:0,C:0,N(*):0	Homozygous
Locus_6894_Transcript_4/4_Confidence_0.636_Length_1625	857	A	R	144	191	60	17	9	A:8,G:9,T:0,C:0,N(*):0	Heterozygous
Locus_6894_Transcript_4/4_Confidence_0.636_Length_1625	874	C	Y	110	110	60	18	6	A:0,G:0,T:6,C:12,N(*):0	Heterozygous
Locus_41419_Transcript_2/2_Confidence_1.000_Length_1297	934	T	Y	69	69	60	15	5	A:0,G:0,T:10,C:5,N(*):0	Heterozygous
Locus_1639_Transcript_1/4_Confidence_0.538_Length_2263	235	T	W	44	44	60	12	4	A:4,G:0,T:8,C:0,N(*):0	Heterozygous
Locus_1639_Transcript_1/4_Confidence_0.538_Length_2263	2026	C	S	198	218	60	31	18	A:0,G:18,T:0,C:13,N(*):0	Heterozygous
Locus_9403_Transcript_2/5_Confidence_0.222_Length_1726	1069	T	Y	66	66	60	17	5	A:0,G:0,T:12,C:5,N(*):0	Heterozygous
Locus_8428_Transcript_1/1_Confidence_1.000_Length_325	131	G	R	90	90	60	14	5	A:5,G:9,T:0,C:0,N(*):0	Heterozygous
Locus_8428_Transcript_1/1_Confidence_1.000_Length_325	140	T	Y	86	86	60	16	5	A:0,G:0,T:11,C:5,N(*):0	Heterozygous
Locus_8428_Transcript_1/1_Confidence_1.000_Length_325	165	C	Y	79	79	60	12	4	A:0,G:0,T:4,C:8,N(*):0	Heterozygous
Locus_54466_Transcript_1/1_Confidence_1.000_Length_511	219	A	W	58	58	60	16	4	A:12,G:0,T:4,C:0,N(*):0	Heterozygous
Locus_54466_Transcript_1/1_Confidence_1.000_Length_511	220	A	R	61	61	60	16	4	A:12,G:4,T:0,C:0,N(*):0	Heterozygous
Locus_1748_Transcript_2/7_Confidence_0.031_Length_356	18	C	Y	56	56	60	14	4	A:0,G:0,T:4,C:10,N(*):0	Heterozygous
Locus_1748_Transcript_2/7_Confidence_0.031_Length_356	24	C	Y	58	58	60	15	4	A:0,G:0,T:4,C:11,N(*):0	Heterozygous
Locus_1748_Transcript_2/7_Confidence_0.031_Length_356	38	C	Y	84	84	60	24	7	A:0,G:0,T:7,C:17,N(*):0	Heterozygous
Locus_6270_Transcript_6/7_Confidence_0.333_Length_1239	484	A	G	75	75	60	16	16	A:0,G:16,T:0,C:0,N(*):0	Homozygous
Locus_6270_Transcript_6/7_Confidence_0.333_Length_1239	521	G	A	87	87	60	20	20	A:20,G:0,T:0,C:0,N(*):0	Homozygous
Locus_6270_Transcript_6/7_Confidence_0.333_Length_1239	937	G	S	165	165	60	24	9	A:0,G:15,T:0,C:9,N(*):0	Heterozygous
Locus_22543_Transcript_1/1_Confidence_1.000_Length_1062	847	G	R	80	80	60	13	5	A:5,G:8,T:0,C:0,N(*):0	Heterozygous
Locus_25965_Transcript_1/1_Confidence_1.000_Length_1979	1910	G	K	51	93	60	10	5	A:0,G:5,T:5,C:0,N(*):0	Heterozygous
Locus_2921_Transcript_5/7_Confidence_0.357_Length_3435	3180	T	Y	108	110	60	11	6	A:0,G:0,T:5,C:6,N(*):0	Heterozygous
Locus_2921_Transcript_5/7_Confidence_0.357_Length_3435	3182	G	S	107	107	60	12	6	A:0,G:6,T:0,C:6,N(*):0	Heterozygous
Locus_30209_Transcript_1/1_Confidence_1.000_Length_884	706	T	Y	127	127	60	50	12	A:0,G:0,T:38,C:12,N(*):0	Heterozygous
Locus_7753_Transcript_1/1_Confidence_1.000_Length_6095	676	T	Y	228	228	60	34	18	A:0,G:0,T:16,C:18,N(*):0	Heterozygous
Locus_7753_Transcript_1/1_Confidence_1.000_Length_6095	5861	A	H	21	21	60	56	21	A:35,G:0,T:6,C:15,N(*):0	Heterozygous
Locus_3821_Transcript_1/1_Confidence_1.000_Length_8026	1803	A	R	123	123	60	27	8	A:19,G:8,T:0,C:0,N(*):0	Heterozygous
Locus_3821_Transcript_1/1_Confidence_1.000_Length_8026	2945	C	S	228	228	60	31	15	A:0,G:15,T:0,C:16,N(*):0	Heterozygous
Locus_3821_Transcript_1/1_Confidence_1.000_Length_8026	4100	A	R	228	228	60	48	18	A:30,G:18,T:0,C:0,N(*):0	Heterozygous
Locus_20523_Transcript_1/1_Confidence_1.000_Length_1478	107	T	K	45	45	60	18	4	A:0,G:4,T:14,C:0,N(*):0	Heterozygous
Locus_20523_Transcript_1/1_Confidence_1.000_Length_1478	188	G	S	213	213	60	31	13	A:0,G:18,T:0,C:13,N(*):0	Heterozygous
Locus_1871_Transcript_1/5_Confidence_0.462_Length_399	82	A	G	111	111	60	28	28	A:0,G:28,T:0,C:0,N(*):0	Homozygous
Locus_1871_Transcript_1/5_Confidence_0.462_Length_399	87	A	C	111	111	60	28	28	A:0,G:0,T:0,C:28,N(*):0	Homozygous
Locus_1871_Transcript_1/5_Confidence_0.462_Length_399	214	C	M	52	105	60	28	26	A:26,G:0,T:0,C:2,N(*):0	Heterozygous
Locus_1871_Transcript_1/5_Confidence_0.462_Length_399	215	C	W	73	105	60	27	27	A:26,G:0,T:1,C:0,N(*):0	Heterozygous
Locus_1871_Transcript_1/5_Confidence_0.462_Length_399	221	C	G	93	93	60	22	22	A:0,G:22,T:0,C:0,N(*):0	Homozygous
Locus_6542_Transcript_2/4_Confidence_0.667_Length_958	513	T	K	204	228	60	31	19	A:0,G:19,T:12,C:0,N(*):0	Heterozygous
Locus_6542_Transcript_2/4_Confidence_0.667_Length_958	557	T	Y	77	174	60	29	23	A:0,G:0,T:6,C:23,N(*):0	Heterozygous
Locus_6542_Transcript_2/4_Confidence_0.667_Length_958	559	A	W	71	170	60	30	24	A:6,G:0,T:24,C:0,N(*):0	Heterozygous
Locus_17297_Transcript_1/1_Confidence_1.000_Length_1013	196	G	S	99	99	60	11	6	A:0,G:5,T:0,C:6,N(*):0	Heterozygous
Locus_7150_Transcript_5/5_Confidence_0.500_Length_3308	2179	G	K	130	149	60	16	9	A:0,G:7,T:9,C:0,N(*):0	Heterozygous
Locus_7150_Transcript_5/5_Confidence_0.500_Length_3308	2374	C	Y	228	228	60	35	18	A:0,G:0,T:18,C:17,N(*):0	Heterozygous
Locus_54435_Transcript_1/4_Confidence_0.069_Length_350	170	C	S	228	228	60	61	27	A:0,G:27,T:0,C:34,N(*):0	Heterozygous
Locus_54435_Transcript_1/4_Confidence_0.069_Length_350	242	T	Y	113	113	60	55	14	A:0,G:0,T:41,C:14,N(*):0	Heterozygous
Locus_54435_Transcript_1/4_Confidence_0.069_Length_350	277	A	W	137	137	60	25	11	A:14,G:0,T:11,C:0,N(*):0	Heterozygous
Locus_48238_Transcript_1/1_Confidence_1.000_Length_2218	446	G	S	217	217	60	38	14	A:0,G:24,T:0,C:14,N(*):0	Heterozygous
Locus_48238_Transcript_1/1_Confidence_1.000_Length_2218	794	C	H	228	228	60	54	20	A:1,G:0,T:19,C:34,N(*):0	Heterozygous
Locus_48238_Transcript_1/1_Confidence_1.000_Length_2218	1054	C	Y	228	228	60	38	21	A:0,G:0,T:21,C:17,N(*):0	Heterozygous
Locus_48238_Transcript_1/1_Confidence_1.000_Length_2218	1781	A	R	191	191	60	79	18	A:61,G:18,T:0,C:0,N(*):0	Heterozygous
Locus_16738_Transcript_1/4_Confidence_0.667_Length_1221	693	T	K	195	195	60	22	10	A:0,G:10,T:12,C:0,N(*):0	Heterozygous
Locus_8687_Transcript_1/3_Confidence_0.667_Length_3286	401	T	Y	228	228	60	49	25	A:0,G:0,T:24,C:25,N(*):0	Heterozygous
Locus_8687_Transcript_1/3_Confidence_0.667_Length_3286	1458	T	S	185	185	60	48	14	A:0,G:1,T:34,C:13,N(*):0	Heterozygous
Locus_8687_Transcript_1/3_Confidence_0.667_Length_3286	2248	G	K	228	228	60	40	19	A:0,G:21,T:19,C:0,N(*):0	Heterozygous
Locus_6295_Transcript_5/5_Confidence_0.556_Length_3961	470	A	W	59	59	60	10	4	A:6,G:0,T:4,C:0,N(*):0	Heterozygous
Locus_6295_Transcript_5/5_Confidence_0.556_Length_3961	1022	C	Y	131	131	60	138	26	A:0,G:0,T:26,C:112,N(*):0	Heterozygous
Locus_6295_Transcript_5/5_Confidence_0.556_Length_3961	1803	G	R	228	228	60	166	68	A:68,G:98,T:0,C:0,N(*):0	Heterozygous
Locus_6295_Transcript_5/5_Confidence_0.556_Length_3961	1889	C	Y	228	228	60	169	46	A:0,G:0,T:46,C:123,N(*):0	Heterozygous
Locus_6295_Transcript_5/5_Confidence_0.556_Length_3961	1932	G	R	105	105	60	167	29	A:29,G:138,T:0,C:0,N(*):0	Heterozygous
Locus_6295_Transcript_5/5_Confidence_0.556_Length_3961	1947	A	V	96	96	60	171	29	A:142,G:28,T:0,C:1,N(*):0	Heterozygous
Locus_6295_Transcript_5/5_Confidence_0.556_Length_3961	2880	C	Y	126	126	60	186	38	A:0,G:0,T:38,C:148,N(*):0	Heterozygous
Locus_17113_Transcript_9/11_Confidence_0.463_Length_742	210	C	Y	210	228	60	32	14	A:0,G:0,T:14,C:18,N(*):0	Heterozygous
Locus_17113_Transcript_9/11_Confidence_0.463_Length_742	263	C	Y	228	228	60	43	16	A:0,G:0,T:16,C:27,N(*):0	Heterozygous
Locus_17113_Transcript_9/11_Confidence_0.463_Length_742	267	A	R	228	228	60	44	24	A:20,G:24,T:0,C:0,N(*):0	Heterozygous
Locus_17113_Transcript_9/11_Confidence_0.463_Length_742	275	C	Y	228	228	60	41	16	A:0,G:0,T:16,C:25,N(*):0	Heterozygous
Locus_17113_Transcript_9/11_Confidence_0.463_Length_742	293	G	R	68	68	60	45	10	A:10,G:35,T:0,C:0,N(*):0	Heterozygous
Locus_17113_Transcript_9/11_Confidence_0.463_Length_742	340	C	Y	134	134	60	22	8	A:0,G:0,T:8,C:14,N(*):0	Heterozygous
Locus_17113_Transcript_9/11_Confidence_0.463_Length_742	465	A	W	116	116	60	21	7	A:14,G:0,T:7,C:0,N(*):0	Heterozygous
Locus_17113_Transcript_9/11_Confidence_0.463_Length_742	474	G	S	90	90	60	17	6	A:0,G:11,T:0,C:6,N(*):0	Heterozygous
Locus_17113_Transcript_9/11_Confidence_0.463_Length_742	553	A	R	74	74	60	13	4	A:9,G:4,T:0,C:0,N(*):0	Heterozygous
Locus_17113_Transcript_9/11_Confidence_0.463_Length_742	588	C	A	69	69	60	14	14	A:14,G:0,T:0,C:0,N(*):0	Homozygous
Locus_3381_Transcript_1/2_Confidence_1.000_Length_441	249	G	R	57	57	60	17	4	A:4,G:13,T:0,C:0,N(*):0	Heterozygous
Locus_3381_Transcript_1/2_Confidence_1.000_Length_441	272	G	R	139	139	60	26	8	A:8,G:18,T:0,C:0,N(*):0	Heterozygous
Locus_3381_Transcript_1/2_Confidence_1.000_Length_441	293	C	Y	135	135	60	28	8	A:0,G:0,T:8,C:20,N(*):0	Heterozygous
Locus_3381_Transcript_1/2_Confidence_1.000_Length_441	338	G	S	171	171	60	22	9	A:0,G:13,T:0,C:9,N(*):0	Heterozygous
Locus_3381_Transcript_1/2_Confidence_1.000_Length_441	339	T	W	158	158	60	21	9	A:9,G:0,T:12,C:0,N(*):0	Heterozygous
Locus_2206_Transcript_1/1_Confidence_1.000_Length_3483	1811	C	Y	195	195	60	79	26	A:0,G:0,T:26,C:53,N(*):0	Heterozygous
Locus_12994_Transcript_1/1_Confidence_1.000_Length_1391	193	T	Y	44	89	60	10	6	A:0,G:0,T:4,C:6,N(*):0	Heterozygous
Locus_12994_Transcript_1/1_Confidence_1.000_Length_1391	392	A	M	84	84	60	10	4	A:6,G:0,T:0,C:4,N(*):0	Heterozygous
Locus_12994_Transcript_1/1_Confidence_1.000_Length_1391	967	T	Y	152	209	60	18	10	A:0,G:0,T:8,C:10,N(*):0	Heterozygous
Locus_10603_Transcript_1/1_Confidence_1.000_Length_3302	1745	A	R	116	116	60	16	6	A:10,G:6,T:0,C:0,N(*):0	Heterozygous
Locus_10603_Transcript_1/1_Confidence_1.000_Length_3302	1793	T	Y	204	204	60	26	11	A:0,G:0,T:15,C:11,N(*):0	Heterozygous
Locus_33461_Transcript_1/1_Confidence_1.000_Length_829	671	G	R	158	158	60	39	14	A:14,G:25,T:0,C:0,N(*):0	Heterozygous
Locus_2416_Transcript_1/1_Confidence_1.000_Length_1838	191	C	H	119	119	60	354	64	A:1,G:0,T:63,C:290,N(*):0	Heterozygous
Locus_2416_Transcript_1/1_Confidence_1.000_Length_1838	225	T	K	124	124	60	372	71	A:0,G:71,T:301,C:0,N(*):0	Heterozygous
Locus_2416_Transcript_1/1_Confidence_1.000_Length_1838	886	T	W	140	159	60	29	16	A:16,G:0,T:13,C:0,N(*):0	Heterozygous
Locus_2416_Transcript_1/1_Confidence_1.000_Length_1838	887	T	W	137	154	60	28	16	A:16,G:0,T:12,C:0,N(*):0	Heterozygous
Locus_2416_Transcript_1/1_Confidence_1.000_Length_1838	1740	T	K	68	137	60	19	14	A:0,G:14,T:5,C:0,N(*):0	Heterozygous
Locus_2416_Transcript_1/1_Confidence_1.000_Length_1838	1741	G	K	86	138	60	14	9	A:0,G:5,T:9,C:0,N(*):0	Heterozygous
Locus_2416_Transcript_1/1_Confidence_1.000_Length_1838	1742	T	Y	84	128	60	13	8	A:0,G:0,T:5,C:8,N(*):0	Heterozygous
Locus_57699_Transcript_1/1_Confidence_1.000_Length_469	260	G	R	224	224	60	32	13	A:13,G:19,T:0,C:0,N(*):0	Heterozygous
Locus_48717_Transcript_1/1_Confidence_1.000_Length_503	298	G	R	228	228	60	35	15	A:15,G:20,T:0,C:0,N(*):0	Heterozygous
Locus_48717_Transcript_1/1_Confidence_1.000_Length_503	333	A	M	228	228	60	39	21	A:18,G:0,T:0,C:21,N(*):0	Heterozygous
Locus_59300_Transcript_1/1_Confidence_1.000_Length_549	164	G	R	119	119	60	16	6	A:6,G:10,T:0,C:0,N(*):0	Heterozygous
Locus_59300_Transcript_1/1_Confidence_1.000_Length_549	287	G	R	104	104	60	19	6	A:6,G:13,T:0,C:0,N(*):0	Heterozygous
Locus_20072_Transcript_1/1_Confidence_1.000_Length_660	369	G	R	125	125	60	15	7	A:7,G:8,T:0,C:0,N(*):0	Heterozygous
Locus_17221_Transcript_1/1_Confidence_1.000_Length_872	317	G	K	25	57	60	18	10	A:0,G:8,T:10,C:0,N(*):0	Heterozygous
Locus_35391_Transcript_1/2_Confidence_1.000_Length_373	71	C	Y	149	149	60	67	24	A:0,G:0,T:24,C:43,N(*):0	Heterozygous
Locus_8948_Transcript_2/2_Confidence_1.000_Length_2889	1458	C	Y	179	179	60	40	15	A:0,G:0,T:15,C:25,N(*):0	Heterozygous
Locus_8948_Transcript_2/2_Confidence_1.000_Length_2889	2691	A	R	154	154	60	34	10	A:24,G:10,T:0,C:0,N(*):0	Heterozygous
Locus_8948_Transcript_2/2_Confidence_1.000_Length_2889	2744	G	R	171	171	60	19	9	A:9,G:10,T:0,C:0,N(*):0	Heterozygous
Locus_8948_Transcript_2/2_Confidence_1.000_Length_2889	2747	G	R	121	121	60	19	7	A:7,G:12,T:0,C:0,N(*):0	Heterozygous
Locus_15963_Transcript_2/6_Confidence_0.600_Length_946	585	T	W	109	109	60	31	10	A:10,G:0,T:21,C:0,N(*):0	Heterozygous
Locus_15963_Transcript_2/6_Confidence_0.600_Length_946	712	A	R	228	228	60	175	71	A:104,G:71,T:0,C:0,N(*):0	Heterozygous
Locus_15963_Transcript_2/6_Confidence_0.600_Length_946	762	C	Y	228	228	60	268	111	A:0,G:0,T:111,C:157,N(*):0	Heterozygous
Locus_1830_Transcript_3/5_Confidence_0.667_Length_4880	3439	A	R	228	228	60	71	26	A:45,G:26,T:0,C:0,N(*):0	Heterozygous
Locus_1830_Transcript_3/5_Confidence_0.667_Length_4880	4143	C	Y	187	187	60	49	13	A:0,G:0,T:13,C:36,N(*):0	Heterozygous
Locus_1830_Transcript_3/5_Confidence_0.667_Length_4880	4654	G	R	145	145	60	26	8	A:8,G:18,T:0,C:0,N(*):0	Heterozygous
Locus_21966_Transcript_1/1_Confidence_1.000_Length_1497	233	G	S	131	189	60	17	10	A:0,G:7,T:0,C:10,N(*):0	Heterozygous
Locus_21966_Transcript_1/1_Confidence_1.000_Length_1497	262	T	Y	136	181	60	15	8	A:0,G:0,T:7,C:8,N(*):0	Heterozygous
Locus_21966_Transcript_1/1_Confidence_1.000_Length_1497	739	C	Y	192	192	60	41	14	A:0,G:0,T:14,C:27,N(*):0	Heterozygous
Locus_21966_Transcript_1/1_Confidence_1.000_Length_1497	1021	G	R	228	228	60	36	20	A:20,G:16,T:0,C:0,N(*):0	Heterozygous
Locus_21966_Transcript_1/1_Confidence_1.000_Length_1497	1071	T	Y	228	228	60	39	16	A:0,G:0,T:23,C:16,N(*):0	Heterozygous
Locus_21966_Transcript_1/1_Confidence_1.000_Length_1497	1264	T	Y	96	96	60	28	6	A:0,G:0,T:22,C:6,N(*):0	Heterozygous
Locus_192_Transcript_1/2_Confidence_1.000_Length_1585	790	T	W	133	226	60	30	22	A:22,G:0,T:8,C:0,N(*):0	Heterozygous
Locus_192_Transcript_1/2_Confidence_1.000_Length_1585	793	G	D	33	117	60	17	9	A:4,G:8,T:5,C:0,N(*):0	Heterozygous
Locus_8132_Transcript_1/1_Confidence_1.000_Length_1860	267	A	M	146	146	60	15	7	A:8,G:0,T:0,C:7,N(*):0	Heterozygous
Locus_8132_Transcript_1/1_Confidence_1.000_Length_1860	1020	C	Y	191	191	60	32	11	A:0,G:0,T:11,C:21,N(*):0	Heterozygous
Locus_5081_Transcript_12/15_Confidence_0.509_Length_3788	201	C	H	66	94	60	15	8	A:6,G:0,T:2,C:7,N(*):0	Heterozygous
Locus_5081_Transcript_12/15_Confidence_0.509_Length_3788	218	G	K	121	121	60	25	8	A:0,G:17,T:8,C:0,N(*):0	Heterozygous
Locus_5081_Transcript_12/15_Confidence_0.509_Length_3788	575	C	S	89	89	60	10	4	A:0,G:4,T:0,C:6,N(*):0	Heterozygous
Locus_5081_Transcript_12/15_Confidence_0.509_Length_3788	726	A	R	124	124	60	26	9	A:17,G:9,T:0,C:0,N(*):0	Heterozygous
Locus_5081_Transcript_12/15_Confidence_0.509_Length_3788	1585	G	R	90	90	60	13	5	A:5,G:8,T:0,C:0,N(*):0	Heterozygous
Locus_5081_Transcript_12/15_Confidence_0.509_Length_3788	1594	G	K	127	150	60	16	8	A:0,G:8,T:8,C:0,N(*):0	Heterozygous
Locus_1293_Transcript_1/1_Confidence_1.000_Length_2208	126	C	G	255	255	60	474	474	A:0,G:474,T:0,C:0,N(*):0	Homozygous
Locus_1293_Transcript_1/1_Confidence_1.000_Length_2208	129	C	K	255	255	60	452	452	A:0,G:11,T:441,C:0,N(*):0	Heterozygous
Locus_1293_Transcript_1/1_Confidence_1.000_Length_2208	1272	G	R	142	142	60	449	93	A:93,G:356,T:0,C:0,N(*):0	Heterozygous
Locus_1293_Transcript_1/1_Confidence_1.000_Length_2208	2098	A	R	45	45	60	19	4	A:15,G:4,T:0,C:0,N(*):0	Heterozygous
Locus_50150_Transcript_1/1_Confidence_1.000_Length_162	42	T	S	21	21	60	10	4	A:0,G:1,T:6,C:3,N(*):0	Heterozygous
Locus_19526_Transcript_1/1_Confidence_1.000_Length_2251	850	G	V	228	228	60	105	48	A:47,G:57,T:0,C:1,N(*):0	Heterozygous
Locus_19526_Transcript_1/1_Confidence_1.000_Length_2251	1677	T	Y	228	228	60	33	15	A:0,G:0,T:18,C:15,N(*):0	Heterozygous
Locus_19526_Transcript_1/1_Confidence_1.000_Length_2251	1692	T	Y	140	140	60	34	9	A:0,G:0,T:25,C:9,N(*):0	Heterozygous
Locus_3037_Transcript_1/1_Confidence_1.000_Length_1739	724	A	W	144	144	60	29	11	A:18,G:0,T:11,C:0,N(*):0	Heterozygous
Locus_4810_Transcript_1/1_Confidence_1.000_Length_5101	1138	C	Y	124	124	60	118	21	A:0,G:0,T:21,C:97,N(*):0	Heterozygous
Locus_4810_Transcript_1/1_Confidence_1.000_Length_5101	3545	A	M	25	25	60	35	8	A:27,G:0,T:0,C:8,N(*):0	Heterozygous
Locus_4810_Transcript_1/1_Confidence_1.000_Length_5101	4363	A	R	217	228	60	44	20	A:24,G:20,T:0,C:0,N(*):0	Heterozygous
Locus_7703_Transcript_1/1_Confidence_1.000_Length_5345	1394	G	D	59	59	60	30	6	A:1,G:24,T:5,C:0,N(*):0	Heterozygous
Locus_7703_Transcript_1/1_Confidence_1.000_Length_5345	5306	T	K	116	140	60	18	10	A:0,G:10,T:8,C:0,N(*):0	Heterozygous
Locus_38334_Transcript_1/1_Confidence_1.000_Length_1237	819	C	Y	127	127	60	13	6	A:0,G:0,T:6,C:7,N(*):0	Heterozygous
Locus_40259_Transcript_1/1_Confidence_1.000_Length_1249	520	G	S	52	52	60	16	4	A:0,G:12,T:0,C:4,N(*):0	Heterozygous
Locus_9294_Transcript_1/2_Confidence_1.000_Length_1602	207	T	K	69	69	60	12	4	A:0,G:4,T:8,C:0,N(*):0	Heterozygous
Locus_9294_Transcript_1/2_Confidence_1.000_Length_1602	720	G	R	82	82	60	12	5	A:5,G:7,T:0,C:0,N(*):0	Heterozygous
Locus_9294_Transcript_1/2_Confidence_1.000_Length_1602	838	G	R	65	65	60	17	4	A:4,G:13,T:0,C:0,N(*):0	Heterozygous
Locus_6282_Transcript_2/10_Confidence_0.273_Length_1096	246	A	R	107	107	60	14	6	A:8,G:6,T:0,C:0,N(*):0	Heterozygous
Locus_510_Transcript_3/3_Confidence_0.600_Length_4931	496	A	R	218	218	60	61	17	A:44,G:17,T:0,C:0,N(*):0	Heterozygous
Locus_510_Transcript_3/3_Confidence_0.600_Length_4931	2254	C	M	208	208	60	21	11	A:11,G:0,T:0,C:10,N(*):0	Heterozygous
Locus_5032_Transcript_4/11_Confidence_0.477_Length_3411	507	C	M	228	228	60	32	16	A:16,G:0,T:0,C:16,N(*):0	Heterozygous
Locus_42653_Transcript_2/3_Confidence_0.750_Length_1048	279	G	D	38	38	60	16	4	A:3,G:12,T:1,C:0,N(*):0	Heterozygous
Locus_42653_Transcript_2/3_Confidence_0.750_Length_1048	280	C	S	161	161	60	30	19	A:0,G:19,T:0,C:11,N(*):0	Heterozygous
Locus_42653_Transcript_2/3_Confidence_0.750_Length_1048	281	A	V	154	167	60	45	34	A:11,G:33,T:0,C:1,N(*):0	Heterozygous
Locus_42653_Transcript_2/3_Confidence_0.750_Length_1048	850	C	K	255	255	60	319	319	A:0,G:1,T:318,C:0,N(*):0	Heterozygous
Locus_42653_Transcript_2/3_Confidence_0.750_Length_1048	904	G	R	170	228	60	70	54	A:54,G:16,T:0,C:0,N(*):0	Heterozygous
Locus_42653_Transcript_2/3_Confidence_0.750_Length_1048	908	A	W	174	174	60	93	27	A:66,G:0,T:27,C:0,N(*):0	Heterozygous
Locus_24957_Transcript_1/1_Confidence_1.000_Length_609	275	G	R	144	144	60	29	8	A:8,G:21,T:0,C:0,N(*):0	Heterozygous
Locus_9791_Transcript_1/1_Confidence_1.000_Length_2471	1749	T	W	59	59	60	12	5	A:5,G:0,T:7,C:0,N(*):0	Heterozygous
Locus_9791_Transcript_1/1_Confidence_1.000_Length_2471	2174	T	Y	138	138	60	16	7	A:0,G:0,T:9,C:7,N(*):0	Heterozygous
Locus_9791_Transcript_1/1_Confidence_1.000_Length_2471	2269	T	Y	100	100	60	17	5	A:0,G:0,T:12,C:5,N(*):0	Heterozygous
Locus_9791_Transcript_1/1_Confidence_1.000_Length_2471	2277	T	Y	133	133	60	14	6	A:0,G:0,T:8,C:6,N(*):0	Heterozygous
Locus_9791_Transcript_1/1_Confidence_1.000_Length_2471	2290	T	Y	74	74	60	15	4	A:0,G:0,T:11,C:4,N(*):0	Heterozygous
Locus_9791_Transcript_1/1_Confidence_1.000_Length_2471	2351	C	Y	139	139	60	15	7	A:0,G:0,T:7,C:8,N(*):0	Heterozygous
Locus_2317_Transcript_1/1_Confidence_1.000_Length_3917	3259	G	R	160	160	60	24	8	A:8,G:16,T:0,C:0,N(*):0	Heterozygous
Locus_1186_Transcript_2/4_Confidence_0.625_Length_2442	415	C	S	86	86	60	19	5	A:0,G:5,T:0,C:14,N(*):0	Heterozygous
Locus_35052_Transcript_4/5_Confidence_0.136_Length_1546	1497	A	R	142	142	60	29	11	A:18,G:11,T:0,C:0,N(*):0	Heterozygous
Locus_35052_Transcript_4/5_Confidence_0.136_Length_1546	1513	G	R	121	192	60	26	16	A:16,G:10,T:0,C:0,N(*):0	Heterozygous
Locus_35052_Transcript_4/5_Confidence_0.136_Length_1546	1518	G	R	124	124	60	26	10	A:10,G:16,T:0,C:0,N(*):0	Heterozygous
Locus_4949_Transcript_2/2_Confidence_1.000_Length_1278	1166	G	R	65	65	60	38	8	A:8,G:30,T:0,C:0,N(*):0	Heterozygous
Locus_7510_Transcript_1/1_Confidence_1.000_Length_4445	3492	T	Y	228	228	60	34	19	A:0,G:0,T:15,C:19,N(*):0	Heterozygous
Locus_1986_Transcript_5/11_Confidence_0.300_Length_2083	1992	G	R	155	173	60	21	11	A:11,G:10,T:0,C:0,N(*):0	Heterozygous
Locus_2953_Transcript_3/3_Confidence_0.571_Length_3356	93	A	R	88	88	60	21	6	A:15,G:6,T:0,C:0,N(*):0	Heterozygous
Locus_2953_Transcript_3/3_Confidence_0.571_Length_3356	2213	G	R	193	193	60	26	10	A:10,G:16,T:0,C:0,N(*):0	Heterozygous
Locus_332_Transcript_1/5_Confidence_0.556_Length_3143	1612	A	R	228	228	60	78	26	A:52,G:26,T:0,C:0,N(*):0	Heterozygous
Locus_332_Transcript_1/5_Confidence_0.556_Length_3143	2500	C	Y	228	228	60	45	17	A:0,G:0,T:17,C:28,N(*):0	Heterozygous
Locus_9963_Transcript_1/3_Confidence_0.400_Length_885	389	A	R	75	75	60	12	4	A:8,G:4,T:0,C:0,N(*):0	Heterozygous
Locus_7283_Transcript_3/5_Confidence_0.533_Length_1592	942	G	V	50	50	60	10	4	A:3,G:6,T:0,C:0,N(*):1	Heterozygous
Locus_7283_Transcript_3/5_Confidence_0.533_Length_1592	1055	G	R	96	96	60	12	5	A:5,G:7,T:0,C:0,N(*):0	Heterozygous
Locus_18684_Transcript_1/1_Confidence_1.000_Length_1815	1653	C	Y	210	210	60	37	13	A:0,G:0,T:13,C:24,N(*):0	Heterozygous
Locus_12506_Transcript_1/2_Confidence_1.000_Length_2281	1692	A	R	189	189	60	23	10	A:13,G:10,T:0,C:0,N(*):0	Heterozygous
Locus_12506_Transcript_1/2_Confidence_1.000_Length_2281	2108	C	Y	116	116	60	13	6	A:0,G:0,T:6,C:7,N(*):0	Heterozygous
Locus_15668_Transcript_1/1_Confidence_1.000_Length_2214	1721	A	R	106	106	60	26	7	A:19,G:7,T:0,C:0,N(*):0	Heterozygous
Locus_6129_Transcript_1/1_Confidence_1.000_Length_1908	1365	C	Y	98	98	60	13	6	A:0,G:0,T:6,C:7,N(*):0	Heterozygous
Locus_16263_Transcript_1/1_Confidence_1.000_Length_4504	664	G	S	228	228	60	34	16	A:0,G:18,T:0,C:16,N(*):0	Heterozygous
Locus_16263_Transcript_1/1_Confidence_1.000_Length_4504	3175	C	Y	102	102	60	17	7	A:0,G:0,T:7,C:10,N(*):0	Heterozygous
Locus_16263_Transcript_1/1_Confidence_1.000_Length_4504	4098	T	Y	223	223	60	26	13	A:0,G:0,T:13,C:13,N(*):0	Heterozygous
Locus_3510_Transcript_6/6_Confidence_0.517_Length_2163	388	C	Y	153	153	60	102	20	A:0,G:0,T:20,C:82,N(*):0	Heterozygous
Locus_3510_Transcript_6/6_Confidence_0.517_Length_2163	1403	A	R	228	228	60	43	19	A:24,G:19,T:0,C:0,N(*):0	Heterozygous
Locus_39343_Transcript_1/4_Confidence_0.250_Length_1971	319	C	Y	67	67	60	16	4	A:0,G:0,T:4,C:12,N(*):0	Heterozygous
Locus_369_Transcript_1/2_Confidence_1.000_Length_2334	37	A	W	28	104	60	80	65	A:15,G:0,T:65,C:0,N(*):0	Heterozygous
Locus_369_Transcript_1/2_Confidence_1.000_Length_2334	1031	T	Y	181	181	60	25	11	A:0,G:0,T:14,C:11,N(*):0	Heterozygous
Locus_7156_Transcript_1/3_Confidence_0.750_Length_856	364	C	M	135	135	60	29	12	A:12,G:0,T:0,C:17,N(*):0	Heterozygous
Locus_7156_Transcript_1/3_Confidence_0.750_Length_856	668	G	R	147	147	60	23	9	A:9,G:14,T:0,C:0,N(*):0	Heterozygous
Locus_21173_Transcript_1/1_Confidence_1.000_Length_975	745	A	R	91	91	60	21	6	A:15,G:6,T:0,C:0,N(*):0	Heterozygous
Locus_21173_Transcript_1/1_Confidence_1.000_Length_975	906	C	Y	135	135	60	20	8	A:0,G:0,T:8,C:12,N(*):0	Heterozygous
Locus_821_Transcript_2/3_Confidence_0.667_Length_641	58	T	C	81	81	60	18	18	A:0,G:0,T:0,C:18,N(*):0	Homozygous
Locus_821_Transcript_2/3_Confidence_0.667_Length_641	238	C	Y	133	133	60	69	33	A:0,G:0,T:33,C:36,N(*):0	Heterozygous
Locus_821_Transcript_2/3_Confidence_0.667_Length_641	261	A	R	142	142	60	118	70	A:48,G:70,T:0,C:0,N(*):0	Heterozygous
Locus_821_Transcript_2/3_Confidence_0.667_Length_641	287	T	K	143	143	60	135	80	A:0,G:80,T:55,C:0,N(*):0	Heterozygous
Locus_821_Transcript_2/3_Confidence_0.667_Length_641	498	T	K	104	104	60	23	6	A:0,G:6,T:17,C:0,N(*):0	Heterozygous
Locus_4637_Transcript_2/2_Confidence_1.000_Length_4326	2134	A	M	168	228	60	24	15	A:9,G:0,T:0,C:15,N(*):0	Heterozygous
Locus_4637_Transcript_2/2_Confidence_1.000_Length_4326	2213	T	Y	228	228	60	47	22	A:0,G:0,T:25,C:22,N(*):0	Heterozygous
Locus_4637_Transcript_2/2_Confidence_1.000_Length_4326	2266	T	Y	228	228	60	47	18	A:0,G:0,T:29,C:18,N(*):0	Heterozygous
Locus_4637_Transcript_2/2_Confidence_1.000_Length_4326	3290	A	W	228	228	60	42	15	A:27,G:0,T:15,C:0,N(*):0	Heterozygous
Locus_35575_Transcript_1/1_Confidence_1.000_Length_755	147	C	S	27	27	60	11	4	A:0,G:1,T:3,C:7,N(*):0	Heterozygous
Locus_18193_Transcript_1/1_Confidence_1.000_Length_1852	147	T	Y	91	91	60	19	5	A:0,G:0,T:14,C:5,N(*):0	Heterozygous
Locus_27589_Transcript_1/3_Confidence_0.625_Length_304	111	T	K	37	100	60	15	12	A:0,G:12,T:3,C:0,N(*):0	Heterozygous
Locus_27589_Transcript_1/3_Confidence_0.625_Length_304	114	C	Y	65	137	60	19	15	A:0,G:0,T:15,C:4,N(*):0	Heterozygous
Locus_27589_Transcript_1/3_Confidence_0.625_Length_304	115	T	H	81	157	60	21	16	A:15,G:0,T:5,C:0,N(*):1	Heterozygous
Locus_27589_Transcript_1/3_Confidence_0.625_Length_304	195	C	Y	228	228	60	798	169	A:0,G:0,T:169,C:629,N(*):0	Heterozygous
Locus_27589_Transcript_1/3_Confidence_0.625_Length_304	300	T	H	89	90	60	43	11	A:3,G:0,T:32,C:8,N(*):0	Heterozygous
Locus_11596_Transcript_1/1_Confidence_1.000_Length_1414	398	G	K	228	228	60	41	21	A:0,G:20,T:21,C:0,N(*):0	Heterozygous
Locus_7816_Transcript_1/3_Confidence_0.250_Length_734	256	C	Y	107	130	60	14	8	A:0,G:0,T:8,C:6,N(*):0	Heterozygous
Locus_20109_Transcript_2/3_Confidence_0.667_Length_2979	1145	G	K	149	149	60	16	7	A:0,G:9,T:7,C:0,N(*):0	Heterozygous
Locus_25575_Transcript_7/9_Confidence_0.167_Length_215	128	G	R	49	106	60	13	10	A:10,G:3,T:0,C:0,N(*):0	Heterozygous
Locus_6248_Transcript_1/2_Confidence_1.000_Length_3020	325	C	M	141	141	60	22	9	A:9,G:0,T:0,C:13,N(*):0	Heterozygous
Locus_6248_Transcript_1/2_Confidence_1.000_Length_3020	439	A	M	196	196	60	24	10	A:14,G:0,T:0,C:10,N(*):0	Heterozygous
Locus_6248_Transcript_1/2_Confidence_1.000_Length_3020	839	C	Y	160	160	60	23	9	A:0,G:0,T:9,C:14,N(*):0	Heterozygous
Locus_20231_Transcript_1/1_Confidence_1.000_Length_1423	682	A	R	107	107	60	15	6	A:9,G:6,T:0,C:0,N(*):0	Heterozygous
Locus_36861_Transcript_1/1_Confidence_1.000_Length_1540	417	A	R	197	197	60	38	12	A:26,G:12,T:0,C:0,N(*):0	Heterozygous
Locus_35735_Transcript_1/1_Confidence_1.000_Length_910	161	G	N	228	228	60	306	102	A:100,G:204,T:1,C:1,N(*):0	Heterozygous
Locus_35735_Transcript_1/1_Confidence_1.000_Length_910	880	T	K	69	138	60	19	14	A:0,G:14,T:5,C:0,N(*):0	Heterozygous
Locus_35735_Transcript_1/1_Confidence_1.000_Length_910	881	G	K	91	91	60	10	5	A:0,G:5,T:5,C:0,N(*):0	Heterozygous
Locus_10493_Transcript_3/3_Confidence_0.818_Length_7050	923	T	Y	228	228	60	32	15	A:0,G:0,T:17,C:15,N(*):0	Heterozygous
Locus_10493_Transcript_3/3_Confidence_0.818_Length_7050	3283	G	R	123	123	60	13	6	A:6,G:7,T:0,C:0,N(*):0	Heterozygous
Locus_10493_Transcript_3/3_Confidence_0.818_Length_7050	3285	C	Y	120	120	60	13	6	A:0,G:0,T:6,C:7,N(*):0	Heterozygous
Locus_10493_Transcript_3/3_Confidence_0.818_Length_7050	4037	T	Y	141	198	60	22	10	A:0,G:0,T:12,C:10,N(*):0	Heterozygous
Locus_10493_Transcript_3/3_Confidence_0.818_Length_7050	4041	T	Y	121	184	60	22	12	A:0,G:0,T:10,C:12,N(*):0	Heterozygous
Locus_10493_Transcript_3/3_Confidence_0.818_Length_7050	4188	T	K	122	122	60	17	6	A:0,G:6,T:11,C:0,N(*):0	Heterozygous
Locus_10493_Transcript_3/3_Confidence_0.818_Length_7050	4210	T	W	164	164	60	21	8	A:8,G:0,T:13,C:0,N(*):0	Heterozygous
Locus_10493_Transcript_3/3_Confidence_0.818_Length_7050	4268	C	M	126	195	60	22	14	A:14,G:0,T:0,C:8,N(*):0	Heterozygous
Locus_10493_Transcript_3/3_Confidence_0.818_Length_7050	4294	T	Y	102	102	60	16	7	A:0,G:0,T:9,C:7,N(*):0	Heterozygous
Locus_10493_Transcript_3/3_Confidence_0.818_Length_7050	4525	A	R	63	63	60	17	4	A:13,G:4,T:0,C:0,N(*):0	Heterozygous
Locus_10493_Transcript_3/3_Confidence_0.818_Length_7050	4561	C	S	143	143	60	20	7	A:0,G:7,T:0,C:13,N(*):0	Heterozygous
Locus_48290_Transcript_1/2_Confidence_1.000_Length_551	41	G	V	82	148	60	26	18	A:0,G:8,T:0,C:17,N(*):1	Heterozygous
Locus_48290_Transcript_1/2_Confidence_1.000_Length_551	42	A	W	98	165	60	26	18	A:8,G:0,T:18,C:0,N(*):0	Heterozygous
Locus_48290_Transcript_1/2_Confidence_1.000_Length_551	46	A	R	107	163	60	28	19	A:9,G:19,T:0,C:0,N(*):0	Heterozygous
Locus_48290_Transcript_1/2_Confidence_1.000_Length_551	214	A	R	170	170	60	89	18	A:71,G:18,T:0,C:0,N(*):0	Heterozygous
Locus_2584_Transcript_1/2_Confidence_1.000_Length_1787	931	T	Y	125	125	60	37	10	A:0,G:0,T:27,C:10,N(*):0	Heterozygous
Locus_50534_Transcript_1/1_Confidence_1.000_Length_434	349	G	R	48	102	60	12	9	A:9,G:3,T:0,C:0,N(*):0	Heterozygous
Locus_52_Transcript_2/2_Confidence_1.000_Length_2514	189	T	W	105	105	60	29	9	A:9,G:0,T:20,C:0,N(*):0	Heterozygous
Locus_224_Transcript_3/9_Confidence_0.132_Length_579	88	A	R	173	205	60	114	54	A:60,G:54,T:0,C:0,N(*):0	Heterozygous
Locus_224_Transcript_3/9_Confidence_0.132_Length_579	137	G	R	228	228	60	241	103	A:103,G:138,T:0,C:0,N(*):0	Heterozygous
Locus_224_Transcript_3/9_Confidence_0.132_Length_579	429	G	K	71	116	60	11	6	A:0,G:5,T:6,C:0,N(*):0	Heterozygous
Locus_224_Transcript_3/9_Confidence_0.132_Length_579	438	A	W	101	125	60	11	6	A:5,G:0,T:6,C:0,N(*):0	Heterozygous
Locus_5813_Transcript_1/2_Confidence_1.000_Length_1172	473	T	Y	172	172	60	40	12	A:0,G:0,T:28,C:12,N(*):0	Heterozygous
Locus_17804_Transcript_1/1_Confidence_1.000_Length_5125	3258	C	Y	228	228	60	74	39	A:0,G:0,T:39,C:35,N(*):0	Heterozygous
Locus_17804_Transcript_1/1_Confidence_1.000_Length_5125	4957	A	R	163	163	60	38	10	A:28,G:10,T:0,C:0,N(*):0	Heterozygous
Locus_17804_Transcript_1/1_Confidence_1.000_Length_5125	4967	G	R	228	228	60	37	15	A:15,G:22,T:0,C:0,N(*):0	Heterozygous
Locus_17804_Transcript_1/1_Confidence_1.000_Length_5125	4969	A	R	178	178	60	38	12	A:26,G:12,T:0,C:0,N(*):0	Heterozygous
Locus_17804_Transcript_1/1_Confidence_1.000_Length_5125	4973	A	R	145	145	60	38	10	A:28,G:10,T:0,C:0,N(*):0	Heterozygous
Locus_6635_Transcript_1/1_Confidence_1.000_Length_6006	2159	C	Y	100	100	60	14	5	A:0,G:0,T:5,C:9,N(*):0	Heterozygous
Locus_6635_Transcript_1/1_Confidence_1.000_Length_6006	3463	T	H	37	37	60	19	8	A:0,G:0,T:11,C:7,N(*):1	Heterozygous
Locus_6635_Transcript_1/1_Confidence_1.000_Length_6006	5131	A	M	38	38	60	24	6	A:18,G:0,T:0,C:6,N(*):0	Heterozygous
Locus_6635_Transcript_1/1_Confidence_1.000_Length_6006	5273	G	R	95	95	60	17	5	A:5,G:12,T:0,C:0,N(*):0	Heterozygous
Locus_7019_Transcript_1/1_Confidence_1.000_Length_3605	1920	A	R	203	203	60	29	11	A:18,G:11,T:0,C:0,N(*):0	Heterozygous
Locus_7019_Transcript_1/1_Confidence_1.000_Length_3605	2016	A	W	152	152	60	25	10	A:15,G:0,T:10,C:0,N(*):0	Heterozygous
Locus_7019_Transcript_1/1_Confidence_1.000_Length_3605	3532	C	S	68	68	60	19	5	A:0,G:5,T:0,C:14,N(*):0	Heterozygous
Locus_3498_Transcript_1/2_Confidence_1.000_Length_4635	3557	A	M	53	53	60	17	4	A:13,G:0,T:0,C:4,N(*):0	Heterozygous
Locus_3498_Transcript_1/2_Confidence_1.000_Length_4635	3660	C	Y	80	80	60	13	5	A:0,G:0,T:5,C:8,N(*):0	Heterozygous
Locus_111_Transcript_1/2_Confidence_1.000_Length_951	388	C	S	228	228	60	1183	266	A:0,G:4,T:262,C:917,N(*):0	Heterozygous
Locus_111_Transcript_1/2_Confidence_1.000_Length_951	402	A	G	176	211	60	62	62	A:0,G:61,T:0,C:0,N(*):1	Homozygous
Locus_111_Transcript_1/2_Confidence_1.000_Length_951	403	G	R	89	126	60	34	33	A:33,G:1,T:0,C:0,N(*):0	Heterozygous
Locus_111_Transcript_1/2_Confidence_1.000_Length_951	404	A	Y	84	120	60	32	32	A:0,G:0,T:31,C:1,N(*):0	Heterozygous
Locus_111_Transcript_1/2_Confidence_1.000_Length_951	407	G	A	244	244	60	72	72	A:72,G:0,T:0,C:0,N(*):0	Homozygous
Locus_111_Transcript_1/2_Confidence_1.000_Length_951	408	C	T	255	255	60	81	81	A:0,G:0,T:81,C:0,N(*):0	Homozygous
Locus_111_Transcript_1/2_Confidence_1.000_Length_951	409	A	T	255	255	60	87	87	A:0,G:0,T:87,C:0,N(*):0	Homozygous
Locus_27087_Transcript_1/3_Confidence_0.800_Length_2195	1327	A	R	101	101	60	19	6	A:13,G:6,T:0,C:0,N(*):0	Heterozygous
Locus_27087_Transcript_1/3_Confidence_0.800_Length_2195	1330	A	R	57	57	60	19	4	A:15,G:4,T:0,C:0,N(*):0	Heterozygous
Locus_56660_Transcript_1/2_Confidence_1.000_Length_465	182	A	R	69	69	60	14	5	A:9,G:5,T:0,C:0,N(*):0	Heterozygous
Locus_56660_Transcript_1/2_Confidence_1.000_Length_465	183	C	M	86	86	60	15	6	A:6,G:0,T:0,C:9,N(*):0	Heterozygous
Locus_5980_Transcript_1/1_Confidence_1.000_Length_2047	855	G	R	38	38	60	17	4	A:4,G:13,T:0,C:0,N(*):0	Heterozygous
Locus_7515_Transcript_1/1_Confidence_1.000_Length_1969	328	G	S	86	118	60	11	6	A:0,G:5,T:0,C:6,N(*):0	Heterozygous
Locus_7515_Transcript_1/1_Confidence_1.000_Length_1969	761	T	Y	156	156	60	20	8	A:0,G:0,T:12,C:8,N(*):0	Heterozygous
Locus_13246_Transcript_2/2_Confidence_1.000_Length_1341	664	T	H	52	52	60	32	8	A:1,G:0,T:24,C:7,N(*):0	Heterozygous
Locus_13246_Transcript_2/2_Confidence_1.000_Length_1341	793	A	R	228	228	60	60	26	A:34,G:26,T:0,C:0,N(*):0	Heterozygous
Locus_799_Transcript_2/4_Confidence_0.636_Length_2653	1186	G	R	52	52	60	25	8	A:8,G:17,T:0,C:0,N(*):0	Heterozygous
Locus_31426_Transcript_1/1_Confidence_1.000_Length_620	150	A	W	98	98	60	16	5	A:11,G:0,T:5,C:0,N(*):0	Heterozygous
Locus_31426_Transcript_1/1_Confidence_1.000_Length_620	154	A	W	109	109	60	22	6	A:16,G:0,T:6,C:0,N(*):0	Heterozygous
Locus_31426_Transcript_1/1_Confidence_1.000_Length_620	210	G	R	62	62	60	18	4	A:4,G:14,T:0,C:0,N(*):0	Heterozygous
Locus_31426_Transcript_1/1_Confidence_1.000_Length_620	422	T	W	60	60	60	17	4	A:4,G:0,T:13,C:0,N(*):0	Heterozygous
Locus_31426_Transcript_1/1_Confidence_1.000_Length_620	435	G	R	65	65	60	17	4	A:4,G:13,T:0,C:0,N(*):0	Heterozygous
Locus_24402_Transcript_1/1_Confidence_1.000_Length_2665	2059	G	R	101	101	60	31	9	A:9,G:22,T:0,C:0,N(*):0	Heterozygous
Locus_25537_Transcript_1/1_Confidence_1.000_Length_855	705	A	R	102	154	60	13	8	A:5,G:8,T:0,C:0,N(*):0	Heterozygous
Locus_239_Transcript_1/1_Confidence_1.000_Length_2689	2039	T	N	218	218	60	129	33	A:31,G:1,T:96,C:1,N(*):0	Heterozygous
Locus_5382_Transcript_2/3_Confidence_0.714_Length_1975	1592	G	R	228	228	60	37	16	A:16,G:21,T:0,C:0,N(*):0	Heterozygous
Locus_12892_Transcript_1/2_Confidence_1.000_Length_2893	1169	A	R	124	138	60	12	6	A:6,G:6,T:0,C:0,N(*):0	Heterozygous
Locus_28892_Transcript_1/1_Confidence_1.000_Length_483	37	T	K	65	65	60	10	4	A:0,G:4,T:6,C:0,N(*):0	Heterozygous
Locus_54398_Transcript_2/2_Confidence_0.667_Length_211	78	T	Y	79	79	60	21	7	A:0,G:0,T:14,C:7,N(*):0	Heterozygous
Locus_54398_Transcript_2/2_Confidence_0.667_Length_211	85	G	R	100	181	60	25	18	A:18,G:7,T:0,C:0,N(*):0	Heterozygous
Locus_54398_Transcript_2/2_Confidence_0.667_Length_211	89	T	H	40	40	60	28	7	A:6,G:0,T:21,C:1,N(*):0	Heterozygous
Locus_54398_Transcript_2/2_Confidence_0.667_Length_211	93	A	R	51	51	60	29	6	A:23,G:6,T:0,C:0,N(*):0	Heterozygous
Locus_1429_Transcript_3/5_Confidence_0.385_Length_253	61	C	Y	128	128	60	38	14	A:0,G:0,T:14,C:24,N(*):0	Heterozygous
Locus_1429_Transcript_3/5_Confidence_0.385_Length_253	121	C	M	228	228	60	69	21	A:21,G:0,T:0,C:48,N(*):0	Heterozygous
Locus_1429_Transcript_3/5_Confidence_0.385_Length_253	162	A	D	165	165	60	64	15	A:49,G:1,T:14,C:0,N(*):0	Heterozygous
Locus_1429_Transcript_3/5_Confidence_0.385_Length_253	167	A	R	153	153	60	65	15	A:50,G:15,T:0,C:0,N(*):0	Heterozygous
Locus_1429_Transcript_3/5_Confidence_0.385_Length_253	168	G	K	155	155	60	72	18	A:0,G:54,T:18,C:0,N(*):0	Heterozygous
Locus_1429_Transcript_3/5_Confidence_0.385_Length_253	212	C	Y	202	202	60	41	20	A:0,G:0,T:20,C:21,N(*):0	Heterozygous
Locus_2902_Transcript_3/3_Confidence_0.667_Length_1675	585	C	S	224	224	60	402	102	A:0,G:1,T:101,C:300,N(*):0	Heterozygous
Locus_5359_Transcript_1/1_Confidence_1.000_Length_2114	1990	G	R	135	135	60	24	9	A:9,G:15,T:0,C:0,N(*):0	Heterozygous
Locus_2094_Transcript_1/2_Confidence_1.000_Length_2673	128	G	S	228	228	60	291	118	A:0,G:173,T:0,C:118,N(*):0	Heterozygous
Locus_2094_Transcript_1/2_Confidence_1.000_Length_2673	528	T	S	228	228	60	386	131	A:0,G:3,T:255,C:128,N(*):0	Heterozygous
Locus_2094_Transcript_1/2_Confidence_1.000_Length_2673	660	T	Y	228	228	60	617	207	A:0,G:0,T:410,C:207,N(*):0	Heterozygous
Locus_2094_Transcript_1/2_Confidence_1.000_Length_2673	687	A	D	228	228	60	601	202	A:399,G:201,T:1,C:0,N(*):0	Heterozygous
Locus_2094_Transcript_1/2_Confidence_1.000_Length_2673	1059	C	Y	228	228	60	736	258	A:0,G:0,T:258,C:478,N(*):0	Heterozygous
Locus_17370_Transcript_1/1_Confidence_1.000_Length_1949	467	C	Y	158	158	60	31	11	A:0,G:0,T:11,C:20,N(*):0	Heterozygous
Locus_17370_Transcript_1/1_Confidence_1.000_Length_1949	1496	G	R	228	228	60	43	21	A:21,G:22,T:0,C:0,N(*):0	Heterozygous
Locus_52107_Transcript_2/3_Confidence_0.600_Length_809	169	G	A	111	111	60	28	28	A:28,G:0,T:0,C:0,N(*):0	Homozygous
Locus_52107_Transcript_2/3_Confidence_0.600_Length_809	170	A	C	117	117	60	30	30	A:0,G:0,T:0,C:30,N(*):0	Homozygous
Locus_52107_Transcript_2/3_Confidence_0.600_Length_809	214	T	W	224	228	60	27	13	A:13,G:0,T:14,C:0,N(*):0	Heterozygous
Locus_52107_Transcript_2/3_Confidence_0.600_Length_809	536	A	R	228	228	60	45	16	A:29,G:16,T:0,C:0,N(*):0	Heterozygous
Locus_52107_Transcript_2/3_Confidence_0.600_Length_809	575	T	Y	185	185	60	47	12	A:0,G:0,T:35,C:12,N(*):0	Heterozygous
Locus_52107_Transcript_2/3_Confidence_0.600_Length_809	621	C	Y	165	165	60	47	11	A:0,G:0,T:11,C:36,N(*):0	Heterozygous
Locus_52107_Transcript_2/3_Confidence_0.600_Length_809	630	T	Y	228	228	60	48	17	A:0,G:0,T:31,C:17,N(*):0	Heterozygous
Locus_52107_Transcript_2/3_Confidence_0.600_Length_809	706	C	Y	136	136	60	25	8	A:0,G:0,T:8,C:17,N(*):0	Heterozygous
Locus_650_Transcript_12/15_Confidence_0.276_Length_2483	1185	T	Y	73	73	60	13	4	A:0,G:0,T:9,C:4,N(*):0	Heterozygous
Locus_650_Transcript_12/15_Confidence_0.276_Length_2483	1186	G	R	136	139	60	16	7	A:7,G:9,T:0,C:0,N(*):0	Heterozygous
Locus_650_Transcript_12/15_Confidence_0.276_Length_2483	1187	G	K	133	187	60	18	9	A:0,G:9,T:9,C:0,N(*):0	Heterozygous
Locus_650_Transcript_12/15_Confidence_0.276_Length_2483	1188	G	R	102	102	60	21	7	A:7,G:14,T:0,C:0,N(*):0	Heterozygous
Locus_650_Transcript_12/15_Confidence_0.276_Length_2483	2045	G	R	228	228	60	66	20	A:20,G:46,T:0,C:0,N(*):0	Heterozygous
Locus_42515_Transcript_2/2_Confidence_1.000_Length_352	46	G	R	84	84	60	11	5	A:5,G:6,T:0,C:0,N(*):0	Heterozygous
Locus_42515_Transcript_2/2_Confidence_1.000_Length_352	79	A	R	57	57	60	14	4	A:10,G:4,T:0,C:0,N(*):0	Heterozygous
Locus_4073_Transcript_4/4_Confidence_0.727_Length_1291	443	T	K	228	228	60	50	22	A:0,G:22,T:28,C:0,N(*):0	Heterozygous
Locus_4073_Transcript_4/4_Confidence_0.727_Length_1291	1050	G	K	148	148	60	116	32	A:0,G:84,T:32,C:0,N(*):0	Heterozygous
Locus_9502_Transcript_2/3_Confidence_0.667_Length_3879	2032	C	Y	72	72	60	26	6	A:0,G:0,T:6,C:20,N(*):0	Heterozygous
Locus_9502_Transcript_2/3_Confidence_0.667_Length_3879	2302	G	R	188	188	60	23	10	A:10,G:13,T:0,C:0,N(*):0	Heterozygous
Locus_9502_Transcript_2/3_Confidence_0.667_Length_3879	3449	C	S	133	133	60	23	7	A:0,G:7,T:0,C:16,N(*):0	Heterozygous
Locus_9502_Transcript_2/3_Confidence_0.667_Length_3879	3720	C	Y	65	65	60	14	4	A:0,G:0,T:4,C:10,N(*):0	Heterozygous
Locus_13337_Transcript_8/10_Confidence_0.205_Length_1216	778	G	K	102	102	60	15	6	A:0,G:9,T:6,C:0,N(*):0	Heterozygous
Locus_13337_Transcript_8/10_Confidence_0.205_Length_1216	808	A	M	67	67	60	15	4	A:11,G:0,T:0,C:4,N(*):0	Heterozygous
Locus_13337_Transcript_8/10_Confidence_0.205_Length_1216	1013	C	M	64	64	60	15	4	A:4,G:0,T:0,C:11,N(*):0	Heterozygous
Locus_13337_Transcript_8/10_Confidence_0.205_Length_1216	1054	G	R	67	67	60	15	5	A:5,G:10,T:0,C:0,N(*):0	Heterozygous
Locus_13337_Transcript_8/10_Confidence_0.205_Length_1216	1060	G	R	69	69	60	13	5	A:5,G:8,T:0,C:0,N(*):0	Heterozygous
Locus_3773_Transcript_1/8_Confidence_0.273_Length_3321	1284	C	S	88	88	60	10	5	A:0,G:5,T:0,C:5,N(*):0	Heterozygous
Locus_3773_Transcript_1/8_Confidence_0.273_Length_3321	1925	T	Y	72	72	60	10	4	A:0,G:0,T:6,C:4,N(*):0	Heterozygous
Locus_3773_Transcript_1/8_Confidence_0.273_Length_3321	2051	A	R	85	85	60	10	4	A:6,G:4,T:0,C:0,N(*):0	Heterozygous
Locus_1739_Transcript_1/7_Confidence_0.471_Length_825	161	T	Y	147	147	60	35	16	A:0,G:0,T:19,C:16,N(*):0	Heterozygous
Locus_1739_Transcript_1/7_Confidence_0.471_Length_825	182	C	Y	143	143	60	44	12	A:0,G:0,T:12,C:32,N(*):0	Heterozygous
Locus_1739_Transcript_1/7_Confidence_0.471_Length_825	215	T	H	76	83	60	38	10	A:3,G:0,T:28,C:7,N(*):0	Heterozygous
Locus_1739_Transcript_1/7_Confidence_0.471_Length_825	230	A	H	113	152	60	27	19	A:8,G:0,T:16,C:3,N(*):0	Heterozygous
Locus_1739_Transcript_1/7_Confidence_0.471_Length_825	261	C	Y	167	228	60	33	23	A:0,G:0,T:23,C:10,N(*):0	Heterozygous
Locus_1739_Transcript_1/7_Confidence_0.471_Length_825	275	T	W	137	137	60	27	8	A:8,G:0,T:19,C:0,N(*):0	Heterozygous
Locus_1739_Transcript_1/7_Confidence_0.471_Length_825	290	T	Y	35	134	60	28	24	A:0,G:0,T:4,C:24,N(*):0	Heterozygous
Locus_1739_Transcript_1/7_Confidence_0.471_Length_825	341	G	V	154	154	60	22	10	A:8,G:12,T:0,C:2,N(*):0	Heterozygous
Locus_1739_Transcript_1/7_Confidence_0.471_Length_825	383	T	K	184	228	60	26	16	A:0,G:16,T:10,C:0,N(*):0	Heterozygous
[truncated: 50,927 more rows]
